# Supplementary material for: Prevalence of chromosomal alterations in first-trimester spontaneous pregnancy loss
Source: Nat Med. 2023 Nov 23;29(12):3233–42. doi: 10.1038/s41591-023-02645-5 (PMC10719097; doi:10.1038/s41591-023-02645-5)
Supplement: Supplementary file 3 — Source data for Fig. 1c,d. [file 41591_2023_2645_MOESM3_ESM.xlsx]

## Sheet: Per aberration
ID	Group	Parental_error_origin	Seg_origin	Indication	Aff_chr	Loss_gain_or_neutral	Aff_region	Affected_Tissue_type
PL1359	RPL	Maternal	Meiotic	Trisomy	6	Gain	Chromosomal	EM_CV
PL140	RPL	Maternal	Meiotic	Trisomy	16	Gain	Chromosomal	EM_CV
PL1595	RPL	Maternal	Mitotic	Trisomy	18	Gain	Chromosomal	EM_CV
PL1701	RPL	Paternal	Mitotic	Trisomy	5	Gain	Chromosomal	EM_CV
PL1783	RPL	Paternal	Meiotic	Trisomy	2	Gain	Chromosomal	EM_CV
PL1896	RPL	Maternal	NA	Monosomy	X	Loss	Chromosomal	EM_CV
PL2016	RPL	Maternal	NA	Polyploidy	GW	Gain	Genome wide	EM_CV
PL2137	RPL	Maternal	Mitotic	Trisomy	7	Gain	Chromosomal	EM_CV
PL2223	RPL	Paternal	Mitotic	Monosomy	X	Loss	Chromosomal	CV
PL2451	RPL	Maternal	Meiotic	Polyploidy	GW	Gain	Genome wide	EM_CV
PL2452	RPL	Maternal	Meiotic	Trisomy	21	Gain	Chromosomal	EM_CV
PL2653	RPL	Maternal	Meiotic	Trisomy	2	Gain	Chromosomal	EM_CV
PL2682	RPL	Maternal	Meiotic	Trisomy	19	Gain	Chromosomal	EM_CV
PL2726	RPL	Paternal	Mitotic	Trisomy	13	Gain	Chromosomal	EM
PL2726	RPL	Maternal	Mitotic	UPD	1	Neutral	Chromosomal	EM_CV
PL2727	RPL	Maternal	Meiotic	Trisomy	9	Gain	Chromosomal	EM_CV
PL2728	RPL	Maternal	Meiotic	Trisomy	15	Gain	Chromosomal	EM_CV
PL2733	RPL	Maternal	Meiotic	Trisomy	16	Gain	Chromosomal	EM_CV
PL401	RPL	Maternal	Mitotic	Monosomy	11	Loss	Chromosomal	EM_CV
PL444	RPL	Maternal	Meiotic	Trisomy	14	Gain	Chromosomal	EM_CV
PL1400	SPL	Maternal	Meiotic	Trisomy	16	Gain	Chromosomal	EM_CV
PL1618	SPL	Paternal	Mitotic	SegDuplication	5	Gain	Segmental	EM_CV
PL1744	SPL	Maternal	Mitotic	Trisomy	22	Gain	Chromosomal	EM_CV
PL1758	SPL	Maternal	Meiotic	Polyploidy	GW	Gain	Genome wide	EM_CV
PL1758	SPL	Maternal	Meiotic	Tetrasomy	2	Gain	Chromosomal	EM_CV
PL1758	SPL	Maternal	Mitotic	Tetrasomy	7	Gain	Chromosomal	EM_CV
PL2019	SPL	Paternal	Mitotic	SegDeletion	1	Loss	Segmental	EM_CV
PL2019	SPL	Paternal	Mitotic	SegDuplication	4	Gain	Segmental	EM_CV
PL2074	SPL	Maternal	Mitotic	Monosomy	7	Loss	Chromosomal	EM
PL2074	SPL	Maternal	Mitotic	UPD	7	Neutral	Chromosomal	CV
PL2087	SPL	Maternal	Meiotic	Trisomy	15	Gain	Chromosomal	EM_CV
PL245	SPL	Paternal	Mitotic	SegDeletion	5	Loss	Segmental	EM_CV
PL245	SPL	Paternal	Mitotic	SegDuplication	7	Gain	Segmental	EM_CV
PL2621	SPL	Paternal	Meiotic	Trisomy	7	Gain	Chromosomal	EM_CV
PL2650	SPL	Maternal	Meiotic	Trisomy	16	Gain	Chromosomal	EM_CV
PL2660	SPL	Paternal	Mitotic	Trisomy	14	Gain	Chromosomal	EM_CV
PL2678	SPL	Maternal	Meiotic	Trisomy	16	Gain	Chromosomal	EM_CV
PL2701	SPL	NA	Mitotic	Trisomy	15	Gain	Chromosomal	EM_CV
PL2702	SPL	Maternal	Mitotic	Trisomy	15	Gain	Chromosomal	EM_CV
