# Supplementary material for: Prevalence of chromosomal alterations in first-trimester spontaneous pregnancy loss
Source: Nat Med. 2023 Nov 23;29(12):3233–42. doi: 10.1038/s41591-023-02645-5 (PMC10719097; doi:10.1038/s41591-023-02645-5)
Supplement: Supplementary file 4 — Source data for Supplementary Table 2. [file 41591_2023_2645_MOESM4_ESM.xls]

## Sheet: Per tissue Source Data
SampleID	SampleID2	Group	Group2	Mosaicism_Perc_Lower_Bound	Mosaicism_Perc_Higher_Bound	Mosaicism_Perc_Av	Mosaicism_Perc_Av_comma	Mosaicism_bin_range_10	Ref_table	Gacomma	Ga	Week_bin	Week_bin2	Week_bin3	Seg_Origin	Biologically_Relevant_to_Include_MosDiff
PL2650_CV	PL2650	SPL	CV		90	90	90	81-90%	Gain_BAF	4.5	4.5	4-5	4-8	4-7	Meiotic	n
PL2650_EM	PL2650	SPL	EM	95	100	97.5	97.5	91-100%	Gain_BAF	4.5	4.5	4-5	4-8	4-7	Meiotic	n
PL140_CV	PL140	RPL	CV	85	90	87.5	87.5	81-90%	Gain_BAF	4.5	4.5	4-5	4-8	4-7	Meiotic	n
PL140_EM	PL140	RPL	EM	80	90	85	85	81-90%	Gain_BAF	4.5	4.5	4-5	4-8	4-7	Meiotic	n
PL2074_CV	PL2074	SPL	CV		30	30	30	21-30%	Neutral_BAF	5.5	5.5	4-5	4-8	4-7	Mitotic	y
PL2074_EM	PL2074	SPL	EM		50	50	50	41-50%	Loss_BAF	5.5	5.5	4-5	4-8	4-7	Mitotic	y
PL2682_CV	PL2682	RPL	CV		35	35	35	31-40%	Gain_BAF	5.5	5.5	4-5	4-8	4-7	Meiotic	y
PL2682_EM	PL2682	RPL	EM		90	90	90	81-90%	Gain_BAF	5.5	5.5	4-5	4-8	4-7	Meiotic	y
PL1618_CV	PL1618	SPL	CV	15	25	20	20	11-20%	Gain_BAF	6	6	6-7	4-8	4-7	Mitotic	y
PL1618_EM	PL1618	SPL	EM	15	20	17.5	17.5	11-20%	Gain_BAF	6	6	6-7	4-8	4-7	Mitotic	y
PL2660_CV	PL2660	SPL	CV	80	90	85	85	81-90%	Gain_BAF	6	6	6-7	4-8	4-7	Mitotic	y
PL2660_EM	PL2660	SPL	EM	85	90	87.5	87.5	81-90%	Gain_BAF	6	6	6-7	4-8	4-7	Mitotic	y
PL2678_CV	PL2678	SPL	CV	95	100	97.5	97.5	91-100%	Gain_BAF	6	6	6-7	4-8	4-7	Meiotic	n
PL2678_EM	PL2678	SPL	EM	95	100	97.5	97.5	91-100%	Gain_BAF	6	6	6-7	4-8	4-7	Meiotic	n
PL1400_CV	PL1400	SPL	CV	80	90	85	85	81-90%	Gain_BAF	6.1	6.1	6-7	4-8	4-7	Meiotic	n
PL1400_EM	PL1400	SPL	EM	85	90	87.5	87.5	81-90%	Gain_BAF	6.1	6.1	6-7	4-8	4-7	Meiotic	n
PL1783_CV	PL1783	RPL	CV	95	100	97.5	97.5	91-100%	Gain_BAF	6.1	6.1	6-7	4-8	4-7	Meiotic	n
PL1783_EM	PL1783	RPL	EM	80	90	85	85	81-90%	Gain_BAF	6.1	6.1	6-7	4-8	4-7	Meiotic	n
PL2733_CV	PL2733	RPL	CV		90	90	90	81-90%	Gain_BAF	6.2	6.2	6-7	4-8	4-7	Meiotic	n
PL2733_EM	PL2733	RPL	EM		90	90	90	81-90%	Gain_BAF	6.2	6.2	6-7	4-8	4-7	Meiotic	n
PL2726_CV	PL2726	RPL	CV		15	15	15	11-20%	Neutral_BAF	6.4	6.4	6-7	4-8	4-7	Mitotic	y
PL2726_EM	PL2726	RPL	EM		65	65	65	61-70%	Neutral_BAF	6.4	6.4	6-7	4-8	4-7	Mitotic	y
PL2726_CV	PL2726	RPL	CV		0	0	0	0-10%		6.4	6.4	6-7	4-8	4-7	Mitotic	y
PL2726_EM	PL2726	RPL	EM	70	90	80	80	71-80%	Gain_BAF	6.4	6.4	6-7	4-8	4-7	Mitotic	y
PL2727_CV	PL2727	RPL	CV		100	100	100	91-100%	Gain_BAF	6.5	6.5	6-7	4-8	4-7	Meiotic	n
PL2727_EM	PL2727	RPL	EM	95	100	97.5	97.5	91-100%	Gain_BAF	6.5	6.5	6-7	4-8	4-7	Meiotic	n
PL2653_CV	PL2653	RPL	CV		100	100	100	91-100%	Gain_BAF	6.7	6.7	6-7	4-8	4-7	Meiotic	n
PL2653_EM	PL2653	RPL	EM		100	100	100	91-100%	Gain_BAF	6.7	6.7	6-7	4-8	4-7	Meiotic	n
PL2087_CV	PL2087	SPL	CV		90	90	90	81-90%	Gain_BAF	7	7	6-7	4-8	4-7	Meiotic	n
PL2087_EM	PL2087	SPL	EM	80	90	85	85	81-90%	Gain_BAF	7	7	6-7	4-8	4-7	Meiotic	n
PL1744_CV	PL1744	SPL	CV	85	90	87.5	87.5	81-90%	Gain_BAF	7	7	6-7	4-8	4-7	Mitotic	y
PL1744_EM	PL1744	SPL	EM	85	90	87.5	87.5	81-90%	Gain_BAF	7	7	6-7	4-8	4-7	Mitotic	y
PL2621_CV	PL2621	SPL	CV	95	100	97.5	97.5	91-100%	Gain_BAF	7.4	7.4	6-7	4-8	4-7	Meiotic	n
PL2621_EM	PL2621	SPL	EM		100	100	100	91-100%	Gain_BAF	7.4	7.4	6-7	4-8	4-7	Meiotic	n
PL1595_CV	PL1595	RPL	CV	85	90	87.5	87.5	81-90%	Gain_BAF	7.5	7.5	6-7	4-8	4-7	Mitotic	y
PL1595_EM	PL1595	RPL	EM	85	90	87.5	87.5	81-90%	Gain_BAF	7.5	7.5	6-7	4-8	4-7	Mitotic	y
PL2016_CV	PL2016	RPL	CV	NA	NA	NA	NA	NA	Polyploid with maternal contamination, not possible to calculate accurate mosaicism level	7.5	7.5	6-7	4-8	4-7	NA	n
PL2016_EM	PL2016	RPL	EM	NA	NA	NA	NA	NA	Polyploid with maternal contamination, not possible to calculate accurate mosaicism level	7.5	7.5	6-7	4-8	4-7	NA	n
PL1359_CV	PL1359	RPL	CV	85	90	87.5	87.5	81-90%	Gain_BAF	8	8	8-9	4-8	8-13	Meiotic	n
PL1359_EM	PL1359	RPL	EM	85	90	87.5	87.5	81-90%	Gain_BAF	8	8	8-9	4-8	8-13	Meiotic	n
PL2019_CV	PL2019	SPL	CV		30	30	30	21-30%	Loss_PatMat	8	8	8-9	4-8	8-13	Mitotic	y
PL2019_CV	PL2019	SPL	CV		5	5	5	0-10%	Gain_PatMat	8	8	8-9	4-8	8-13	Mitotic	y
PL2019_EM	PL2019	SPL	EM		40	40	40	31-40%	Loss_PatMat	8	8	8-9	4-8	8-13	Mitotic	y
PL2019_EM	PL2019	SPL	EM	30	35	32.5	32.5	31-40%	Gain_PatMat	8	8	8-9	4-8	8-13	Mitotic	y
PL401_CV	PL401	RPL	CV		10	10	10	0-10%	Loss_PatMat	8	8.0	8-9	4-8	8-13	Mitotic	y
PL401_EM	PL401	RPL	EM		10	10	10	0-10%	Loss_PatMat	8	8.0	8-9	4-8	8-13	Mitotic	y
PL2728_CV	PL2728	RPL	CV		90	90	90	81-90%	Gain_BAF	8.1	8.1	8-9	4-8	8-13	Meiotic	n
PL2728_EM	PL2728	RPL	EM		90	90	90	81-90%	Gain_BAF	8.1	8.1	8-9	4-8	8-13	Meiotic	n
PL1701_CV	PL1701	RPL	CV		10	10	10	0-10%	Gain_BAF	8.4	8.4	8-9	4-8	8-13	Mitotic	y
PL1701_EM	PL1701	RPL	EM	35	40	37.5	37.5	31-40%	Gain_BAF	8.4	8.4	8-9	4-8	8-13	Mitotic	y
PL2702_CV	PL2702	SPL	CV		90	90	90	81-90%	Gain_BAF	8.5	8.5	8-9	4-8	8-13	Mitotic	y
PL2702_EM	PL2702	SPL	EM	85	90	87.5	87.5	81-90%	Gain_BAF	8.5	8.5	8-9	4-8	8-13	Mitotic	y
PL444_CV	PL444	RPL	CV		45	45	45	41-50%	Gain_PatMat	8.5	8.5	8-9	4-8	8-13	Meiotic	y
PL444_EM	PL444	RPL	EM	70	75	72.5	72.5	71-80%	Gain_PatMat	8.5	8.5	8-9	4-8	8-13	Meiotic	y
PL1896_CV	PL1896	RPL	CV	100	100	100	100	91-100%	LOH, fully paternal X	8.6	8.6	8-9	4-8	8-13	NA	n
PL1896_EM	PL1896	RPL	EM	100	100	100	100	91-100%	LOH, fully paternal X	8.6	8.6	8-9	4-8	8-13	NA	n
PL2452_EM	PL2452	RPL	EM		100	100	100	91-100%	Gain_BAF	8.6	8.6	8-9	4-8	8-13	Meiotic	n
PL2452_CV	PL2452	RPL	CV		100	100	100	91-100%	Gain_BAF	8.6	8.6	8-9	4-8	8-13	Meiotic	n
PL2451_CV	PL2451	RPL	CV		100	100	100	91-100%	Gain_BAF	9.5	9.5	8-9	9-13	8-13	Meiotic	n
PL2451_EM	PL2451	RPL	EM		95	95	95	91-100%	Gain_BAF	9.5	9.5	8-9	9-13	8-13	Meiotic	n
PL2701_CV	PL2701	SPL	CV		95	95	95	91-100%	Gain_BAF	10.3	10.3	10-13	9-13	8-13	Mitotic	y
PL2701_EM	PL2701	SPL	EM		95	95	95	91-100%	Gain_BAF	10.3	10.3	10-13	9-13	8-13	Mitotic	y
PL2137_CV	PL2137	RPL	CV		30	30	30	21-30%	Gain_BAF	13	13	10-13	9-13	8-13	Mitotic	y
PL2137_EM	PL2137	RPL	EM		40	40	40	31-40%	Gain_BAF	13	13	10-13	9-13	8-13	Mitotic	y
PL1758_CV	PL1758	SPL	CV		45	45	45	31-40%	Gain_BAF	NA	NA	NA	NA	NA	Mitotic & Meiotic	n
PL1758_CV	PL1758	SPL	CV		100	100	100	91-100%	Gain_BAF	NA	NA	NA	NA	NA	Mitotic & Meiotic	n
PL1758_EM	PL1758	SPL	EM		40	40	40	41-50%	Gain_BAF	NA	NA	NA	NA	NA	Mitotic & Meiotic	n
PL1758_EM	PL1758	SPL	EM		90	90	90	81-90%	Gain_BAF	NA	NA	NA	NA	NA	Mitotic & Meiotic	n
PL2223_CV	PL2223	RPL	CV		35	35	35	31-40%	Loss_BAF	NA	NA	NA	NA	NA	Mitotic	y
PL2223_EM	PL2223	RPL	EM		0	0	0	0-10%		NA	NA	NA	NA	NA	Mitotic	y
PL245_CV	PL245	SPL	CV		35	35	35	31-40%	Gain_BAF	NA	NA	NA	NA	NA	Mitotic	y
PL245_EM	PL245	SPL	EM		45	45	45	41-50%	Gain_BAF	NA	NA	NA	NA	NA	Mitotic	y
PL245_CV	PL245	SPL	CV		80	80	80	71-80%	Loss_BAF	NA	NA	NA	NA	NA	Mitotic	y
PL245_EM	PL245	SPL	EM		80	80	80	71-80%	Loss_BAF	NA	NA	NA	NA	NA	Mitotic	y

## Sheet: Per aberration Source Data
ID	Group	Parental_error_origin	Seg_origin	Indication	Aff_chr	Loss_gain_or_neutral	Aff_region	Affected_Tissue_type
PL1359	RPL	Maternal	Meiotic	Trisomy	6	Gain	Chromosomal	EM_CV
PL140	RPL	Maternal	Meiotic	Trisomy	16	Gain	Chromosomal	EM_CV
PL1595	RPL	Maternal	Mitotic	Trisomy	18	Gain	Chromosomal	EM_CV
PL1701	RPL	Paternal	Mitotic	Trisomy	5	Gain	Chromosomal	EM_CV
PL1783	RPL	Paternal	Meiotic	Trisomy	2	Gain	Chromosomal	EM_CV
PL1896	RPL	Maternal	NA	Monosomy	X	Loss	Chromosomal	EM_CV
PL2016	RPL	Maternal	NA	Polyploidy	GW	Gain	Genome wide	EM_CV
PL2137	RPL	Maternal	Mitotic	Trisomy	7	Gain	Chromosomal	EM_CV
PL2223	RPL	Paternal	Mitotic	Monosomy	X	Loss	Chromosomal	CV
PL2451	RPL	Maternal	Meiotic	Polyploidy	GW	Gain	Genome wide	EM_CV
PL2452	RPL	Maternal	Meiotic	Trisomy	21	Gain	Chromosomal	EM_CV
PL2653	RPL	Maternal	Meiotic	Trisomy	2	Gain	Chromosomal	EM_CV
PL2682	RPL	Maternal	Meiotic	Trisomy	19	Gain	Chromosomal	EM_CV
PL2726	RPL	Paternal	Mitotic	Trisomy	13	Gain	Chromosomal	EM
PL2726	RPL	Maternal	Mitotic	UPD	1	Neutral	Chromosomal	EM_CV
PL2727	RPL	Maternal	Meiotic	Trisomy	9	Gain	Chromosomal	EM_CV
PL2728	RPL	Maternal	Meiotic	Trisomy	15	Gain	Chromosomal	EM_CV
PL2733	RPL	Maternal	Meiotic	Trisomy	16	Gain	Chromosomal	EM_CV
PL401	RPL	Maternal	Mitotic	Monosomy	11	Loss	Chromosomal	EM_CV
PL444	RPL	Maternal	Meiotic	Trisomy	14	Gain	Chromosomal	EM_CV
PL1400	SPL	Maternal	Meiotic	Trisomy	16	Gain	Chromosomal	EM_CV
PL1618	SPL	Paternal	Mitotic	SegDuplication	5	Gain	Segmental	EM_CV
PL1744	SPL	Maternal	Mitotic	Trisomy	22	Gain	Chromosomal	EM_CV
PL1758	SPL	Maternal	Meiotic	Polyploidy	GW	Gain	Genome wide	EM_CV
PL1758	SPL	Maternal	Meiotic	Tetrasomy	2	Gain	Chromosomal	EM_CV
PL1758	SPL	Maternal	Mitotic	Tetrasomy	7	Gain	Chromosomal	EM_CV
PL2019	SPL	Paternal	Mitotic	SegDeletion	1	Loss	Segmental	EM_CV
PL2019	SPL	Paternal	Mitotic	SegDuplication	4	Gain	Segmental	EM_CV
PL2074	SPL	Maternal	Mitotic	Monosomy	7	Loss	Chromosomal	EM
PL2074	SPL	Maternal	Mitotic	UPD	7	Neutral	Chromosomal	CV
PL2087	SPL	Maternal	Meiotic	Trisomy	15	Gain	Chromosomal	EM_CV
PL245	SPL	Paternal	Mitotic	SegDeletion	5	Loss	Segmental	EM_CV
PL245	SPL	Paternal	Mitotic	SegDuplication	7	Gain	Segmental	EM_CV
PL2621	SPL	Paternal	Meiotic	Trisomy	7	Gain	Chromosomal	EM_CV
PL2650	SPL	Maternal	Meiotic	Trisomy	16	Gain	Chromosomal	EM_CV
PL2660	SPL	Paternal	Mitotic	Trisomy	14	Gain	Chromosomal	EM_CV
PL2678	SPL	Maternal	Meiotic	Trisomy	16	Gain	Chromosomal	EM_CV
PL2701	SPL	NA	Mitotic	Trisomy	15	Gain	Chromosomal	EM_CV
PL2702	SPL	Maternal	Mitotic	Trisomy	15	Gain	Chromosomal	EM_CV

## Sheet: Per POC Source Data
NumberConvKaryo	NumberSNPHapla	Group	Group2	Classification_ConvKaryo	Classification_ConvKaryo_Poly	Indication_ConvKaryo	Indication_ConvKaryo_(Normal_0_Abnormal_1)	ConvKaryo_Aff_Chrom	Classification_SNPHapla	Indication_SNPHapla	Aff_Chrom_SNPHapla	Maternal age	Paternal age	Gestational age	Total_PLs	Parental_origin	Seg_origin	Seg_origin2	RPL_status_based_on_Livebornchild
2009	PL1063	SNPHapla	RPL	Normal	Normal	Normal	0		Normal	Normal		24	NA	NA	2
3088	PL1246	SNPHapla	SPL	Normal	Normal	Normal	0		Normal	Normal		32	34	6	1
940	PL129	SNPHapla	SPL	Normal	Normal	Normal	0		Normal	Normal		17	18	NA	1
977	PL135	SNPHapla	SPL	Normal	Normal	Normal	0		Normal	Normal		34	33	NA	1
3031	PL1359	SNPHapla	RPL	Normal	Normal	Normal	0		Autosomal trisomy	Abnormal	6	29	34	8	4	Maternal	Meiotic I	Meiotic	True
3160	PL1362	SNPHapla	RPL	Normal	Normal	Normal	0		Excluded	Excluded		24	23	6	2
944	PL137	SNPHapla	SPL	Normal	Normal	Normal	0		Excluded	Excluded		24	25	NA	1
3190	PL1373	SNPHapla	RPL	Normal	Normal	Normal	0		Normal	Normal		31	30	6	6
3227	PL1397	SNPHapla	RPL	Normal	Normal	Normal	0		Normal	Normal		33	32	6.5	2
981	PL140	SNPHapla	RPL	Normal	Normal	Normal	0		Autosomal trisomy	Abnormal	16	30	29	4.5	4	Maternal	Meiotic I	Meiotic	Assumed
3041	PL1400	SNPHapla	SPL	Normal	Normal	Normal	0		Autosomal trisomy	Abnormal	16	39	39	6.1	1	Maternal	Meiotic I	Meiotic
1018	PL142	SNPHapla	SPL	Normal	Normal	Normal	0		Excluded	Excluded		34	NA	NA	1
794	PL150	SNPHapla	SPL	Normal	Normal	Normal	0		Normal	Normal		20	20	NA	1
3323	PL1547	SNPHapla	RPL	Normal	Normal	Normal	0		Normal	Normal		24	24	6	2
995	PL158	SNPHapla	SPL	Normal	Normal	Normal	0		Excluded	Excluded		25	24	NA	1
3335	PL1595	SNPHapla	RPL	Normal	Normal	Normal	0		Autosomal trisomy	Abnormal	18	36	37	7.5	2	Maternal	Mitotic	Mitotic	Assumed
3345	PL1618	SNPHapla	SPL	Normal	Normal	Normal	0		Structural rearrangement	Abnormal	5	35	39	6	1	Paternal	Mitotic	Mitotic
825	PL164	SNPHapla	RPL	Normal	Normal	Normal	0		Normal	Normal		26	22	NA	3
1054	PL166	SNPHapla	RPL	Normal	Normal	Normal	0		Normal	Normal		26	30	9	3
945	PL167	SNPHapla	SPL	Normal	Normal	Normal	0		Excluded	Excluded		19	22	NA	1
3393	PL1681	SNPHapla	SPL	Normal	Normal	Normal	0		Normal	Normal		24	27	7.5	1
3398	PL1682	SNPHapla	SPL	Normal	Normal	Normal	0		Normal	Normal		27	28	9.3	1
3396	PL1701	SNPHapla	RPL	Normal	Normal	Normal	0		Autosomal trisomy	Abnormal	5	33	40	8.4	3	Paternal	Mitotic	Mitotic	Assumed
3253	PL1710	SNPHapla	RPL	Normal	Normal	Normal	0		Normal	Normal		25	NA	7.6	3
3399	PL1710	SNPHapla	RPL	Normal	Normal	Normal	0		Normal	Normal		26	27	7	3
3596	PL1710	SNPHapla	RPL	Normal	Normal	Normal	0		Normal	Normal		29	30	6.6	3
3422	PL1744	SNPHapla	SPL	Normal	Normal	Normal	0		Autosomal trisomy	Abnormal	22	39	41	7	1	NA	Mitotic	Mitotic
3428	PL1758	SNPHapla	SPL	Normal	Normal	Normal	0		Combined abnormalities	Abnormal	2_7_GW	32	33	NA	1	Maternal	Mitotic & Meiotic	Mitotic & Meiotic
3430	PL1776	SNPHapla	RPL	Normal	Normal	Normal	0		Normal	Normal		34	38	9.5	2
3431	PL1783	SNPHapla	RPL	Normal	Normal	Normal	0		Autosomal trisomy	Abnormal	2	34	33	6.1	2	Paternal	Meiotic II	Meiotic	Assumed
3436	PL1790	SNPHapla	RPL	Normal	Normal	Normal	0		Normal	Normal		33	31	7.5	5
1075	PL180	SNPHapla	SPL	Normal	Normal	Normal	0		Normal	Normal		21	23	NA	1
3429	PL1800	SNPHapla	SPL	Normal	Normal	Normal	0		Normal	Normal		28	28	8.5	1
3438	PL1809	SNPHapla	RPL	Normal	Normal	Normal	0		Normal	Normal		32	38	8	3
3446	PL1824	SNPHapla	RPL	Normal	Normal	Normal	0		Normal	Normal		25	26	8.4	2
3461	PL1873	SNPHapla	SPL	Normal	Normal	Normal	0		Normal	Normal		29	24	9.5	1
3471	PL1892	SNPHapla	RPL	Normal	Normal	Normal	0		Normal	Normal		39	40	5.5	2
3472	PL1896	SNPHapla	RPL	Normal	Normal	Normal	0		Gonosomal aneuploidy	Abnormal	X	30	37	8.6	2	Maternal	NA	NA	True
3488	PL1941	SNPHapla	RPL	Normal	Normal	Normal	0		Normal	Normal		24	24	6	3
3501	PL1965	SNPHapla	RPL	Normal	Normal	Normal	0		Normal	Normal		29	31	5	5
3492	PL1973	SNPHapla	SPL	Normal	Normal	Normal	0		Normal	Normal		26	26	7.1	1
3507	PL2016	SNPHapla	RPL	Normal	Normal	Normal	0		Polyploidy	Abnormal	GW	38	36	7.5	4	Maternal	NA	NA	True
3509	PL2019	SNPHapla	SPL	Normal	Normal	Normal	0		Combined abnormalities	Abnormal	1_4	26	28	8	1	Paternal	Mitotic	Mitotic
1090	PL203	SNPHapla	SPL	Normal	Normal	Normal	0		Normal	Normal		20	20	NA	1
3512	PL2030	SNPHapla	SPL	Normal	Normal	Normal	0		Normal	Normal		21	24	NA	1
3522	PL2074	SNPHapla	SPL	Normal	Normal	Normal	0		Combined abnormalities	Abnormal	7	29	34	5.5	1	Maternal	Mitotic	Mitotic
3525	PL2081	SNPHapla	SPL	Normal	Normal	Normal	0		Normal	Normal		27	33	6	1
3520	PL2087	SNPHapla	SPL	Normal	Normal	Normal	0		Autosomal trisomy	Abnormal	15	33	41	7	1	Maternal	Meiotic II	Meiotic
3528	PL2115	SNPHapla	SPL	Normal	Normal	Normal	0		Normal	Normal		38	NA	6	1
3529	PL2130	SNPHapla	SPL	Normal	Normal	Normal	0		Normal	Normal		35	24	9.3	1
3531	PL2137	SNPHapla	RPL	Normal	Normal	Normal	0		Autosomal trisomy	Abnormal	7	40	35	13	2	Maternal	Mitotic	Mitotic	Assumed
3538	PL2178	SNPHapla	RPL	Normal	Normal	Normal	0		Excluded	Excluded		25	31	8	3
3539	PL2194	SNPHapla	RPL	Normal	Normal	Normal	0		Normal	Normal		30	28	6.5	3
3542	PL2223	SNPHapla	RPL	Normal	Normal	Normal	0		Gonosomal aneuploidy	Abnormal	X	37	38	NA	2	Paternal	Mitotic	Mitotic	True
3545	PL2261	SNPHapla	SPL	Normal	Normal	Normal	0		Normal	Normal		31	30	6	1
1127	PL228	SNPHapla	SPL	Normal	Normal	Normal	0		Excluded	Excluded		34	34	NA	1
3574	PL2377	SNPHapla	RPL	Normal	Normal	Normal	0		Normal	Normal		30	37	6.7	2
3584	PL2409	SNPHapla	RPL	Normal	Normal	Normal	0		Normal	Normal		36	38	5	2
806	PL241	SNPHapla	SPL	Normal	Normal	Normal	0		Excluded	Excluded		30	43	NA	1
1081	PL245	SNPHapla	SPL	Normal	Normal	Normal	0		Structural rearrangement	Abnormal	5_7	30	NA	NA	1	Paternal	Mitotic	Mitotic
3593	PL2451	SNPHapla	RPL	Normal	Normal	Normal	0		Polyploidy	Abnormal	GW	34	29	9.5	2	Maternal	Meiotic I	Meiotic	Assumed
3591	PL2452	SNPHapla	RPL	Normal	Normal	Normal	0		Autosomal trisomy	Abnormal	21	44	45	8.6	2	Maternal	Meiotic I	Meiotic	Assumed
1048	PL246	SNPHapla	SPL	Normal	Normal	Normal	0		Excluded	Excluded		30	30	NA	1
816	PL250	SNPHapla	RPL	Normal	Normal	Normal	0		Excluded	Excluded		29	29	NA	4
3616	PL2596	SNPHapla	RPL	Normal	Normal	Normal	0		Normal	Normal		22	25	8.2	3
3619	PL2597	SNPHapla	RPL	Normal	Normal	Normal	0		Normal	Normal		33	35	9	2
3627	PL2617	SNPHapla	RPL	Normal	Normal	Normal	0		Normal	Normal		29	30	6.5	3
3629	PL2621	SNPHapla	SPL	Normal	Normal	Normal	0		Autosomal trisomy	Abnormal	7	25	27	7.4	1	Paternal	Meiotic I	Meiotic
3632	PL2631	SNPHapla	RPL	Normal	Normal	Normal	0		Normal	Normal		35	28	9.1	3
3642	PL2650	SNPHapla	SPL	Normal	Normal	Normal	0		Autosomal trisomy	Abnormal	16	39	40	4.5	1	Maternal	Meiotic I	Meiotic
3644	PL2652	SNPHapla	RPL	Normal	Normal	Normal	0		Normal	Normal		34	31	7.6	2
3643	PL2653	SNPHapla	RPL	Normal	Normal	Normal	0		Autosomal trisomy	Abnormal	2	42	44	6.7	5	Maternal	Meiotic II	Meiotic	True
3653	PL2660	SNPHapla	SPL	Normal	Normal	Normal	0		Autosomal trisomy	Abnormal	14	32	30	6	1	Paternal	Mitotic	Mitotic
3655	PL2662	SNPHapla	RPL	Normal	Normal	Normal	0		Normal	Normal		29	30	8	2
3656	PL2666	SNPHapla	RPL	Normal	Normal	Normal	0		Normal	Normal		31	32	11	4
3661	PL2678	SNPHapla	SPL	Normal	Normal	Normal	0		Autosomal trisomy	Abnormal	16	36	30	6	1	Maternal	Meiotic I	Meiotic
3669	PL2682	SNPHapla	RPL	Normal	Normal	Normal	0		Autosomal trisomy	Abnormal	19	37	35	5.5	3	Maternal	Meiotic I	Meiotic	True
3685	PL2701	SNPHapla	SPL	Normal	Normal	Normal	0		Autosomal trisomy	Abnormal	15	30	28	10.3	1	NA	Mitotic	Mitotic
3686	PL2702	SNPHapla	SPL	Normal	Normal	Normal	0		Autosomal trisomy	Abnormal	15	28	31	8.5	1	NA	Mitotic	Mitotic
3691	PL2706	SNPHapla	SPL	Normal	Normal	Normal	0		Normal	Normal		29	32	9.2	1
3696	PL2708	SNPHapla	RPL	Normal	Normal	Normal	0		Normal	Normal		29	31	9.4	2
1219	PL271	SNPHapla	SPL	Normal	Normal	Normal	0		Normal	Normal		21	23	NA	1
3699	PL2711	SNPHapla	SPL	Normal	Normal	Normal	0		Normal	Normal		22	38	8.5	1
3700	PL2712	SNPHapla	SPL	Normal	Normal	Normal	0		Normal	Normal		23	32	8	1
3704	PL2717	SNPHapla	SPL	Normal	Normal	Normal	0		Normal	Normal		26	28	9.5	1
3707	PL2726	SNPHapla	RPL	Normal	Normal	Normal	0		Combined abnormalities	Abnormal	1_13	39	36	6.4	2	Maternal & Paternal	Mitotic	Mitotic	True
3708	PL2727	SNPHapla	RPL	Normal	Normal	Normal	0		Autosomal trisomy	Abnormal	9	38	38	6.5	3	Maternal	Meiotic I	Meiotic	True
3666	PL2728	SNPHapla	RPL	Normal	Normal	Normal	0		Autosomal trisomy	Abnormal	15	33	33	8.1	2	Maternal	Meiotic II	Meiotic	True
3713	PL2730	SNPHapla	RPL	Normal	Normal	Normal	0		Excluded	Excluded		30	28	7.4	3
3711	PL2733	SNPHapla	RPL	Normal	Normal	Normal	0		Autosomal trisomy	Abnormal	16	27	29	6.2	2	Maternal	Meiotic I	Meiotic	True
3717	PL2734	SNPHapla	RPL	Normal	Normal	Normal	0		Excluded	Excluded		43	37	8.2	7
3718a	PL2738	SNPHapla	RPL	Normal	Normal	Normal	0		Normal	Normal		33	31	6	5
952	PL278	SNPHapla	SPL	Normal	Normal	Normal	0		Excluded	Excluded		33	37	NA	1
1216	PL281	SNPHapla	SPL	Normal	Normal	Normal	0		Normal	Normal		18	23	NA	1
1136	PL290	SNPHapla	SPL	Normal	Normal	Normal	0		Normal	Normal		33	33	NA	1
1311	PL379	SNPHapla	SPL	Normal	Normal	Normal	0		Excluded	Excluded		22	22	10	1
1316	PL383	SNPHapla	SPL	Normal	Normal	Normal	0		Normal	Normal		NA	NA	NA	1
1332	PL384	SNPHapla	RPL	Normal	Normal	Normal	0		Excluded	Excluded		24	25	13	2
1359	PL401	SNPHapla	RPL	Normal	Normal	Normal	0		Autosomal monosomy	Abnormal	11	NA	NA	8	3	Maternal	Mitotic	Mitotic	True
1448	PL444	SNPHapla	RPL	Normal	Normal	Normal	0		Autosomal trisomy	Abnormal	14	41	39	8.5	4	Maternal	Meiotic II	Meiotic	Assumed
1431	PL445	SNPHapla	SPL	Normal	Normal	Normal	0		Normal	Normal		21	39	7	1
1441	PL455	SNPHapla	SPL	Normal	Normal	Normal	0		Normal	Normal		21	NA	NA	1
1555	PL524	SNPHapla	RPL	Normal	Normal	Normal	0		Normal	Normal		24	22	NA	4
1796	PL524	SNPHapla	RPL	Normal	Normal	Normal	0		Normal	Normal		26	24	6	4
1551	PL588	SNPHapla	RPL	Normal	Normal	Normal	0		Excluded	Excluded		27	27	10	3
1641	PL649	SNPHapla	RPL	Normal	Normal	Normal	0		Normal	Normal		22	NA	8	3
1642	PL668	SNPHapla	SPL	Normal	Normal	Normal	0		Normal	Normal		28	30	12	1
1699	PL714	SNPHapla	RPL	Normal	Normal	Normal	0		Excluded	Excluded		23	25	6	3
1702	PL777	SNPHapla	RPL	Normal	Normal	Normal	0		Normal	Normal		35	37	8	3
1819	PL822	SNPHapla	SPL	Normal	Normal	Normal	0		Excluded	Excluded		31	26	7	1
1728	PL915	SNPHapla	SPL	Normal	Normal	Normal	0		Excluded	Excluded		25	33	6	1
1854	PL920	SNPHapla	SPL	Normal	Normal	Normal	0		Excluded	Excluded		28	33	5.5	1
1801	PL934	SNPHapla	RPL	Normal	Normal	Normal	0		Normal	Normal		24	NA	4.5	2
1844	PL947	SNPHapla	SPL	Normal	Normal	Normal	0		Normal	Normal		17	NA	8	1
858		ConvKaryo		Autosomal monosomy	Autosomal monosomy	Abnormal	1	13				22	NA	NA
1438		ConvKaryo		Autosomal monosomy	Autosomal monosomy	Abnormal	1	22				30	NA	NA
1472		ConvKaryo		Autosomal monosomy	Autosomal monosomy	Abnormal	1	15				23	22	8
1494		ConvKaryo		Autosomal monosomy	Autosomal monosomy	Abnormal	1	22				36	46	3.5
1519		ConvKaryo		Autosomal monosomy	Autosomal monosomy	Abnormal	1	22				22	25	3.5
1623		ConvKaryo		Autosomal monosomy	Autosomal monosomy	Abnormal	1	21				23	23	8
3304		ConvKaryo		Autosomal monosomy	Autosomal monosomy	Abnormal	1	18				29	30	8.5
3364		ConvKaryo		Autosomal monosomy	Autosomal monosomy	Abnormal	1	21				27	28	5
3434		ConvKaryo		Autosomal monosomy	Autosomal monosomy	Abnormal	1	21				37	37	6.4
3444		ConvKaryo		Autosomal monosomy	Autosomal monosomy	Abnormal	1	22				31	32	8.5
3448		ConvKaryo		Autosomal monosomy	Autosomal monosomy	Abnormal	1	18				39	23	6.5
3460		ConvKaryo		Autosomal monosomy	Autosomal monosomy	Abnormal	1	12				27	29	11
359		ConvKaryo		Autosomal trisomy	Autosomal trisomy	Abnormal	1	21				30	NA	NA
398		ConvKaryo		Autosomal trisomy	Autosomal trisomy	Abnormal	1	21				29	NA	NA
405		ConvKaryo		Autosomal trisomy	Autosomal trisomy	Abnormal	1	16				31	NA	NA
515		ConvKaryo		Autosomal trisomy	Autosomal trisomy	Abnormal	1	8				35	NA	NA
562		ConvKaryo		Autosomal trisomy	Autosomal trisomy	Abnormal	1	21				18	NA	NA
566		ConvKaryo		Autosomal trisomy	Autosomal trisomy	Abnormal	1	21				39	NA	NA
573		ConvKaryo		Autosomal trisomy	Autosomal trisomy	Abnormal	1	16				24	NA	NA
576		ConvKaryo		Autosomal trisomy	Autosomal trisomy	Abnormal	1	22				24	26	NA
577		ConvKaryo		Autosomal trisomy	Autosomal trisomy	Abnormal	1	16				32	37	NA
578		ConvKaryo		Autosomal trisomy	Autosomal trisomy	Abnormal	1	2				36	NA	NA
588		ConvKaryo		Autosomal trisomy	Autosomal trisomy	Abnormal	1	16				25	27	NA
593		ConvKaryo		Autosomal trisomy	Autosomal trisomy	Abnormal	1	14				22	21	NA
597		ConvKaryo		Autosomal trisomy	Autosomal trisomy	Abnormal	1	15				27	29	NA
613		ConvKaryo		Autosomal trisomy	Autosomal trisomy	Abnormal	1	8_16				32	NA	NA
695		ConvKaryo		Autosomal trisomy	Autosomal trisomy	Abnormal	1	10				21	23	NA
706		ConvKaryo		Autosomal trisomy	Autosomal trisomy	Abnormal	1	13				44	43	10
717		ConvKaryo		Autosomal trisomy	Autosomal trisomy	Abnormal	1	8				21	22	NA
739		ConvKaryo		Autosomal trisomy	Autosomal trisomy	Abnormal	1	13				19	21	NA
745		ConvKaryo		Autosomal trisomy	Autosomal trisomy	Abnormal	1	21				36	32	NA
756		ConvKaryo		Autosomal trisomy	Autosomal trisomy	Abnormal	1	20				31	40	NA
760		ConvKaryo		Autosomal trisomy	Autosomal trisomy	Abnormal	1	4				22	NA	NA
763		ConvKaryo		Autosomal trisomy	Autosomal trisomy	Abnormal	1	20				42	27	NA
770		ConvKaryo		Autosomal trisomy	Autosomal trisomy	Abnormal	1	NA				30	35	NA
785		ConvKaryo		Autosomal trisomy	Autosomal trisomy	Abnormal	1	13				21	21	NA
799		ConvKaryo		Autosomal trisomy	Autosomal trisomy	Abnormal	1	7				21	23	NA
807		ConvKaryo		Autosomal trisomy	Autosomal trisomy	Abnormal	1	16				20	24	NA
820		ConvKaryo		Autosomal trisomy	Autosomal trisomy	Abnormal	1	16				35	32	NA
822		ConvKaryo		Autosomal trisomy	Autosomal trisomy	Abnormal	1	20				41	34	NA
824		ConvKaryo		Autosomal trisomy	Autosomal trisomy	Abnormal	1	21				19	22	NA
831		ConvKaryo		Autosomal trisomy	Autosomal trisomy	Abnormal	1	18				22	NA	NA
848		ConvKaryo		Autosomal trisomy	Autosomal trisomy	Abnormal	1	16				19	NA	NA
859		ConvKaryo		Autosomal trisomy	Autosomal trisomy	Abnormal	1	16				34	33	NA
867		ConvKaryo		Autosomal trisomy	Autosomal trisomy	Abnormal	1	2				27	27	NA
871		ConvKaryo		Autosomal trisomy	Autosomal trisomy	Abnormal	1	15				25	23	NA
876		ConvKaryo		Autosomal trisomy	Autosomal trisomy	Abnormal	1	18_22				25	27	NA
880		ConvKaryo		Autosomal trisomy	Autosomal trisomy	Abnormal	1	7				41	41	NA
881		ConvKaryo		Autosomal trisomy	Autosomal trisomy	Abnormal	1	9				27	NA	NA
894		ConvKaryo		Autosomal trisomy	Autosomal trisomy	Abnormal	1	15				26	26	NA
898		ConvKaryo		Autosomal trisomy	Autosomal trisomy	Abnormal	1	8				29	NA	NA
917		ConvKaryo		Autosomal trisomy	Autosomal trisomy	Abnormal	1	22				19	21	NA
918		ConvKaryo		Autosomal trisomy	Autosomal trisomy	Abnormal	1	22				29	30	NA
921		ConvKaryo		Autosomal trisomy	Autosomal trisomy	Abnormal	1	7				28	NA	NA
922		ConvKaryo		Autosomal trisomy	Autosomal trisomy	Abnormal	1	21				21	41	NA
925		ConvKaryo		Autosomal trisomy	Autosomal trisomy	Abnormal	1	8				23	27	NA
948		ConvKaryo		Autosomal trisomy	Autosomal trisomy	Abnormal	1	2				34	35	NA
963		ConvKaryo		Autosomal trisomy	Autosomal trisomy	Abnormal	1	10				22	23	9
983		ConvKaryo		Autosomal trisomy	Autosomal trisomy	Abnormal	1	15				22	22	NA
997		ConvKaryo		Autosomal trisomy	Autosomal trisomy	Abnormal	1	13				20	NA	NA
1000		ConvKaryo		Autosomal trisomy	Autosomal trisomy	Abnormal	1	2				39	40	NA
1005		ConvKaryo		Autosomal trisomy	Autosomal trisomy	Abnormal	1	8				38	30	NA
1012		ConvKaryo		Autosomal trisomy	Autosomal trisomy	Abnormal	1	12				30	NA	NA
1053		ConvKaryo		Autosomal trisomy	Autosomal trisomy	Abnormal	1	16				23	NA	6
1063		ConvKaryo		Autosomal trisomy	Autosomal trisomy	Abnormal	1	NA				35	36	NA
1125		ConvKaryo		Autosomal trisomy	Autosomal trisomy	Abnormal	1	10				22	27	NA
1142		ConvKaryo		Autosomal trisomy	Autosomal trisomy	Abnormal	1	2				28	28	NA
1162		ConvKaryo		Autosomal trisomy	Autosomal trisomy	Abnormal	1	13				23	23	NA
1168		ConvKaryo		Autosomal trisomy	Autosomal trisomy	Abnormal	1	21				NA	NA	NA
1229		ConvKaryo		Autosomal trisomy	Autosomal trisomy	Abnormal	1	16				20	NA	NA
1267		ConvKaryo		Autosomal trisomy	Autosomal trisomy	Abnormal	1	21				42	46	NA
1310		ConvKaryo		Autosomal trisomy	Autosomal trisomy	Abnormal	1	14				26	21	6.5
1312		ConvKaryo		Autosomal trisomy	Autosomal trisomy	Abnormal	1	13				41	38	5
1314		ConvKaryo		Autosomal trisomy	Autosomal trisomy	Abnormal	1	4				26	29	NA
1317		ConvKaryo		Autosomal trisomy	Autosomal trisomy	Abnormal	1	16				33	34	NA
1328		ConvKaryo		Autosomal trisomy	Autosomal trisomy	Abnormal	1	NA				25	41	6
1339		ConvKaryo		Autosomal trisomy	Autosomal trisomy	Abnormal	1	3				32	35	6.5
1369		ConvKaryo		Autosomal trisomy	Autosomal trisomy	Abnormal	1	21				32	32	NA
1379		ConvKaryo		Autosomal trisomy	Autosomal trisomy	Abnormal	1	7				29	27	7
1387		ConvKaryo		Autosomal trisomy	Autosomal trisomy	Abnormal	1	NA				22	29	NA
1417		ConvKaryo		Autosomal trisomy	Autosomal trisomy	Abnormal	1	16				29	32	4.5
1444		ConvKaryo		Autosomal trisomy	Autosomal trisomy	Abnormal	1	18				20	NA	NA
1445		ConvKaryo		Autosomal trisomy	Autosomal trisomy	Abnormal	1	10				24	27	8.5
1449		ConvKaryo		Autosomal trisomy	Autosomal trisomy	Abnormal	1	15				33	NA	NA
1453		ConvKaryo		Autosomal trisomy	Autosomal trisomy	Abnormal	1	7				27	27	5
1462		ConvKaryo		Autosomal trisomy	Autosomal trisomy	Abnormal	1	2				29	31	8
1464		ConvKaryo		Autosomal trisomy	Autosomal trisomy	Abnormal	1	16				24	24	5.5
1465		ConvKaryo		Autosomal trisomy	Autosomal trisomy	Abnormal	1	15				28	28	8
1471		ConvKaryo		Autosomal trisomy	Autosomal trisomy	Abnormal	1	10				22	25	7.5
1487		ConvKaryo		Autosomal trisomy	Autosomal trisomy	Abnormal	1	21				32	33	17
1488		ConvKaryo		Autosomal trisomy	Autosomal trisomy	Abnormal	1	16				35	20	7
1495		ConvKaryo		Autosomal trisomy	Autosomal trisomy	Abnormal	1	9				42	24	6.5
1510		ConvKaryo		Autosomal trisomy	Autosomal trisomy	Abnormal	1	7				24	22	NA
1512		ConvKaryo		Autosomal trisomy	Autosomal trisomy	Abnormal	1	8				17	24	5.5
1534		ConvKaryo		Autosomal trisomy	Autosomal trisomy	Abnormal	1	16				23	30	7.5
1537		ConvKaryo		Autosomal trisomy	Autosomal trisomy	Abnormal	1	NA				34	35	7
1540		ConvKaryo		Autosomal trisomy	Autosomal trisomy	Abnormal	1	21				25	30	8.5
1554		ConvKaryo		Autosomal trisomy	Autosomal trisomy	Abnormal	1	16				27	22	6
1578		ConvKaryo		Autosomal trisomy	Autosomal trisomy	Abnormal	1	16				40	36	7
1586		ConvKaryo		Autosomal trisomy	Autosomal trisomy	Abnormal	1	9				43	45	8
1594		ConvKaryo		Autosomal trisomy	Autosomal trisomy	Abnormal	1	14				42	27	9
1595		ConvKaryo		Autosomal trisomy	Autosomal trisomy	Abnormal	1	5_16				41	28	NA
1599		ConvKaryo		Autosomal trisomy	Autosomal trisomy	Abnormal	1	13				23	27	4
1609		ConvKaryo		Autosomal trisomy	Autosomal trisomy	Abnormal	1	NA				35	41	5.5
1612		ConvKaryo		Autosomal trisomy	Autosomal trisomy	Abnormal	1	NA				30	37	4
1615		ConvKaryo		Autosomal trisomy	Autosomal trisomy	Abnormal	1	16				42	44	7
1629		ConvKaryo		Autosomal trisomy	Autosomal trisomy	Abnormal	1	NA				32	25	8
1631		ConvKaryo		Autosomal trisomy	Autosomal trisomy	Abnormal	1	16				28	30	11
1633		ConvKaryo		Autosomal trisomy	Autosomal trisomy	Abnormal	1	14				41	43	6
1648		ConvKaryo		Autosomal trisomy	Autosomal trisomy	Abnormal	1	21				24	24	8
1666		ConvKaryo		Autosomal trisomy	Autosomal trisomy	Abnormal	1	18				42	47	11.5
1694		ConvKaryo		Autosomal trisomy	Autosomal trisomy	Abnormal	1	14				39	36	6
1697		ConvKaryo		Autosomal trisomy	Autosomal trisomy	Abnormal	1	22				42	40	6.5
1701		ConvKaryo		Autosomal trisomy	Autosomal trisomy	Abnormal	1	21				29	NA	NA
1704		ConvKaryo		Autosomal trisomy	Autosomal trisomy	Abnormal	1	16				29	30	10
1711		ConvKaryo		Autosomal trisomy	Autosomal trisomy	Abnormal	1	16				27	32	8
1716		ConvKaryo		Autosomal trisomy	Autosomal trisomy	Abnormal	1	NA				32	35	7
1723		ConvKaryo		Autosomal trisomy	Autosomal trisomy	Abnormal	1	16				21	22	NA
1729		ConvKaryo		Autosomal trisomy	Autosomal trisomy	Abnormal	1	20				31	32	7
1741		ConvKaryo		Autosomal trisomy	Autosomal trisomy	Abnormal	1	16				24	26	5
1765		ConvKaryo		Autosomal trisomy	Autosomal trisomy	Abnormal	1	5				38	25	5
1784		ConvKaryo		Autosomal trisomy	Autosomal trisomy	Abnormal	1	NA				24	25	6
1785		ConvKaryo		Autosomal trisomy	Autosomal trisomy	Abnormal	1	16				NA	NA	9
1787		ConvKaryo		Autosomal trisomy	Autosomal trisomy	Abnormal	1	NA				28	32	8
1797		ConvKaryo		Autosomal trisomy	Autosomal trisomy	Abnormal	1	13				37	37	8
1815		ConvKaryo		Autosomal trisomy	Autosomal trisomy	Abnormal	1	15_16				40	28	7.5
1829		ConvKaryo		Autosomal trisomy	Autosomal trisomy	Abnormal	1	NA				33	33	8
1830		ConvKaryo		Autosomal trisomy	Autosomal trisomy	Abnormal	1	16				33	38	6
1832		ConvKaryo		Autosomal trisomy	Autosomal trisomy	Abnormal	1	15				27	27	6
1838		ConvKaryo		Autosomal trisomy	Autosomal trisomy	Abnormal	1	16				35	35	5
1839		ConvKaryo		Autosomal trisomy	Autosomal trisomy	Abnormal	1	16				26	31	6.5
1842		ConvKaryo		Autosomal trisomy	Autosomal trisomy	Abnormal	1	NA				40	NA	5
1869		ConvKaryo		Autosomal trisomy	Autosomal trisomy	Abnormal	1	22				35	33	5.5
1874		ConvKaryo		Autosomal trisomy	Autosomal trisomy	Abnormal	1	16				36	39	4.5
1879		ConvKaryo		Autosomal trisomy	Autosomal trisomy	Abnormal	1	14				29	NA	NA
1902		ConvKaryo		Autosomal trisomy	Autosomal trisomy	Abnormal	1	16				28	32	5.5
1904		ConvKaryo		Autosomal trisomy	Autosomal trisomy	Abnormal	1	16				34	30	10.5
1912		ConvKaryo		Autosomal trisomy	Autosomal trisomy	Abnormal	1	16				29	29	4
1916		ConvKaryo		Autosomal trisomy	Autosomal trisomy	Abnormal	1	16				41	NA	9
1946		ConvKaryo		Autosomal trisomy	Autosomal trisomy	Abnormal	1	13				27	26	NA
1959		ConvKaryo		Autosomal trisomy	Autosomal trisomy	Abnormal	1	18				26	24	4
1991		ConvKaryo		Autosomal trisomy	Autosomal trisomy	Abnormal	1	16				40	42	6.5
1993		ConvKaryo		Autosomal trisomy	Autosomal trisomy	Abnormal	1	20				39	41	NA
2001		ConvKaryo		Autosomal trisomy	Autosomal trisomy	Abnormal	1	21				35	48	9.5
2003		ConvKaryo		Autosomal trisomy	Autosomal trisomy	Abnormal	1	14				23	33	5.5
2007		ConvKaryo		Autosomal trisomy	Autosomal trisomy	Abnormal	1	16				20	NA	NA
2008		ConvKaryo		Autosomal trisomy	Autosomal trisomy	Abnormal	1	15				27	33	5.5
2013		ConvKaryo		Autosomal trisomy	Autosomal trisomy	Abnormal	1	16				35	35	6
2023		ConvKaryo		Autosomal trisomy	Autosomal trisomy	Abnormal	1	21				30	28	9
2036		ConvKaryo		Autosomal trisomy	Autosomal trisomy	Abnormal	1	14				24	NA	7
2062		ConvKaryo		Autosomal trisomy	Autosomal trisomy	Abnormal	1	16				25	21	6.5
2072		ConvKaryo		Autosomal trisomy	Autosomal trisomy	Abnormal	1	16				28	27	8
2075		ConvKaryo		Autosomal trisomy	Autosomal trisomy	Abnormal	1	16				31	32	5.5
2090		ConvKaryo		Autosomal trisomy	Autosomal trisomy	Abnormal	1	15				36	37	NA
2207		ConvKaryo		Autosomal trisomy	Autosomal trisomy	Abnormal	1	2				36	40	7
2213		ConvKaryo		Autosomal trisomy	Autosomal trisomy	Abnormal	1	16				23	24	5
2233		ConvKaryo		Autosomal trisomy	Autosomal trisomy	Abnormal	1	11				27	30	13.5
2245		ConvKaryo		Autosomal trisomy	Autosomal trisomy	Abnormal	1	16				28	23	8.5
2303		ConvKaryo		Autosomal trisomy	Autosomal trisomy	Abnormal	1	16				30	27	6.5
2359		ConvKaryo		Autosomal trisomy	Autosomal trisomy	Abnormal	1	16				32	39	6
2395		ConvKaryo		Autosomal trisomy	Autosomal trisomy	Abnormal	1	17				24	37	5.5
2396		ConvKaryo		Autosomal trisomy	Autosomal trisomy	Abnormal	1	16				27	28	6
2397		ConvKaryo		Autosomal trisomy	Autosomal trisomy	Abnormal	1	NA				33	32	8.5
2438		ConvKaryo		Autosomal trisomy	Autosomal trisomy	Abnormal	1	13				38	39	12.5
2459		ConvKaryo		Autosomal trisomy	Autosomal trisomy	Abnormal	1	NA				31	33	6
2467		ConvKaryo		Autosomal trisomy	Autosomal trisomy	Abnormal	1	21				23	28	10
2522		ConvKaryo		Autosomal trisomy	Autosomal trisomy	Abnormal	1	16				24	23	6
2544		ConvKaryo		Autosomal trisomy	Autosomal trisomy	Abnormal	1	10				29	33	5.5
2547		ConvKaryo		Autosomal trisomy	Autosomal trisomy	Abnormal	1	16				28	29	6.5
2554		ConvKaryo		Autosomal trisomy	Autosomal trisomy	Abnormal	1	8				27	30	9
2558		ConvKaryo		Autosomal trisomy	Autosomal trisomy	Abnormal	1	17				40	38	5.5
2560		ConvKaryo		Autosomal trisomy	Autosomal trisomy	Abnormal	1	18				44	25	NA
2563		ConvKaryo		Autosomal trisomy	Autosomal trisomy	Abnormal	1	2				16	NA	NA
2564		ConvKaryo		Autosomal trisomy	Autosomal trisomy	Abnormal	1	2				29	31	12
2574		ConvKaryo		Autosomal trisomy	Autosomal trisomy	Abnormal	1	15				39	37	7.5
2577		ConvKaryo		Autosomal trisomy	Autosomal trisomy	Abnormal	1	16				26	23	5.5
2593		ConvKaryo		Autosomal trisomy	Autosomal trisomy	Abnormal	1	16				42	38	4
2619		ConvKaryo		Autosomal trisomy	Autosomal trisomy	Abnormal	1	16				39	29	5
2651		ConvKaryo		Autosomal trisomy	Autosomal trisomy	Abnormal	1	16				28	31	6.5
2657		ConvKaryo		Autosomal trisomy	Autosomal trisomy	Abnormal	1	2				31	31	5.5
2666		ConvKaryo		Autosomal trisomy	Autosomal trisomy	Abnormal	1	21				36	42	12
2669		ConvKaryo		Autosomal trisomy	Autosomal trisomy	Abnormal	1	7				29	43	4
2684		ConvKaryo		Autosomal trisomy	Autosomal trisomy	Abnormal	1	15				38	31	7.5
2686		ConvKaryo		Autosomal trisomy	Autosomal trisomy	Abnormal	1	22				29	29	7.8
2689		ConvKaryo		Autosomal trisomy	Autosomal trisomy	Abnormal	1	9				35	37	7
2695		ConvKaryo		Autosomal trisomy	Autosomal trisomy	Abnormal	1	17				30	30	4
2705		ConvKaryo		Autosomal trisomy	Autosomal trisomy	Abnormal	1	19				NA	NA	NA
2825		ConvKaryo		Autosomal trisomy	Autosomal trisomy	Abnormal	1	NA				31	26	5
2831		ConvKaryo		Autosomal trisomy	Autosomal trisomy	Abnormal	1	18				38	26	9
2837		ConvKaryo		Autosomal trisomy	Autosomal trisomy	Abnormal	1	15				35	34	8.5
2839		ConvKaryo		Autosomal trisomy	Autosomal trisomy	Abnormal	1	16				31	25	6
2841		ConvKaryo		Autosomal trisomy	Autosomal trisomy	Abnormal	1	18				26	25	9
2857		ConvKaryo		Autosomal trisomy	Autosomal trisomy	Abnormal	1	22				40	40	8
2861		ConvKaryo		Autosomal trisomy	Autosomal trisomy	Abnormal	1	16				30	29	NA
2871		ConvKaryo		Autosomal trisomy	Autosomal trisomy	Abnormal	1	16				32	32	7.5
2916		ConvKaryo		Autosomal trisomy	Autosomal trisomy	Abnormal	1	3				25	29	8
2932		ConvKaryo		Autosomal trisomy	Autosomal trisomy	Abnormal	1	22				34	37	7
2945		ConvKaryo		Autosomal trisomy	Autosomal trisomy	Abnormal	1	15				25	31	4.5
2952		ConvKaryo		Autosomal trisomy	Autosomal trisomy	Abnormal	1	16				37	38	6.5
2962		ConvKaryo		Autosomal trisomy	Autosomal trisomy	Abnormal	1	7				37	39	9
2980		ConvKaryo		Autosomal trisomy	Autosomal trisomy	Abnormal	1	16				31	30	NA
2981		ConvKaryo		Autosomal trisomy	Autosomal trisomy	Abnormal	1	21				27	NA	NA
2992		ConvKaryo		Autosomal trisomy	Autosomal trisomy	Abnormal	1	NA				24	27	5.5
2998		ConvKaryo		Autosomal trisomy	Autosomal trisomy	Abnormal	1	4				32	32	6
3001		ConvKaryo		Autosomal trisomy	Autosomal trisomy	Abnormal	1	10				35	25	8.5
3007		ConvKaryo		Autosomal trisomy	Autosomal trisomy	Abnormal	1	16				27	31	9.2
3017		ConvKaryo		Autosomal trisomy	Autosomal trisomy	Abnormal	1	NA				28	23	7
3019		ConvKaryo		Autosomal trisomy	Autosomal trisomy	Abnormal	1	NA				30	34	8
3023		ConvKaryo		Autosomal trisomy	Autosomal trisomy	Abnormal	1	9				34	30	6
3032		ConvKaryo		Autosomal trisomy	Autosomal trisomy	Abnormal	1	13				34	52	8
3037		ConvKaryo		Autosomal trisomy	Autosomal trisomy	Abnormal	1	21				39	39	8
3047		ConvKaryo		Autosomal trisomy	Autosomal trisomy	Abnormal	1	13_21				40	42	6
3055		ConvKaryo		Autosomal trisomy	Autosomal trisomy	Abnormal	1	15				41	49	6.5
3057		ConvKaryo		Autosomal trisomy	Autosomal trisomy	Abnormal	1	NA				36	33	7.7
3061		ConvKaryo		Autosomal trisomy	Autosomal trisomy	Abnormal	1	16				37	42	6.7
3063		ConvKaryo		Autosomal trisomy	Autosomal trisomy	Abnormal	1	NA				29	42	8.5
3097		ConvKaryo		Autosomal trisomy	Autosomal trisomy	Abnormal	1	2				31	36	6
3100		ConvKaryo		Autosomal trisomy	Autosomal trisomy	Abnormal	1	16				35	35	6.5
3114		ConvKaryo		Autosomal trisomy	Autosomal trisomy	Abnormal	1	16				38	NA	6
3122		ConvKaryo		Autosomal trisomy	Autosomal trisomy	Abnormal	1	21				26	34	6
3126		ConvKaryo		Autosomal trisomy	Autosomal trisomy	Abnormal	1	16				28	NA	NA
3134		ConvKaryo		Autosomal trisomy	Autosomal trisomy	Abnormal	1	NA				29	30	NA
3142		ConvKaryo		Autosomal trisomy	Autosomal trisomy	Abnormal	1	18				32	31	6
3143		ConvKaryo		Autosomal trisomy	Autosomal trisomy	Abnormal	1	21				31	31	6.5
3146		ConvKaryo		Autosomal trisomy	Autosomal trisomy	Abnormal	1	16				36	36	5
3148		ConvKaryo		Autosomal trisomy	Autosomal trisomy	Abnormal	1	16				28	26	NA
3151		ConvKaryo		Autosomal trisomy	Autosomal trisomy	Abnormal	1	22				25	28	6.5
3152		ConvKaryo		Autosomal trisomy	Autosomal trisomy	Abnormal	1	18				32	29	7
3157		ConvKaryo		Autosomal trisomy	Autosomal trisomy	Abnormal	1	16				27	29	5
3164		ConvKaryo		Autosomal trisomy	Autosomal trisomy	Abnormal	1	NA				27	45	7.5
3165		ConvKaryo		Autosomal trisomy	Autosomal trisomy	Abnormal	1	16				29	29	8
3167		ConvKaryo		Autosomal trisomy	Autosomal trisomy	Abnormal	1	18				40	40	NA
3172		ConvKaryo		Autosomal trisomy	Autosomal trisomy	Abnormal	1	NA				28	26	8
3175		ConvKaryo		Autosomal trisomy	Autosomal trisomy	Abnormal	1	9				32	32	7
3178		ConvKaryo		Autosomal trisomy	Autosomal trisomy	Abnormal	1	15				31	34	8.6
3181		ConvKaryo		Autosomal trisomy	Autosomal trisomy	Abnormal	1	18				28	28	7.5
3182		ConvKaryo		Autosomal trisomy	Autosomal trisomy	Abnormal	1	NA				24	29	6.5
3184		ConvKaryo		Autosomal trisomy	Autosomal trisomy	Abnormal	1	16				24	31	8.5
3191		ConvKaryo		Autosomal trisomy	Autosomal trisomy	Abnormal	1	15				34	40	7
3193		ConvKaryo		Autosomal trisomy	Autosomal trisomy	Abnormal	1	16				24	20	11.4
3197		ConvKaryo		Autosomal trisomy	Autosomal trisomy	Abnormal	1	NA				41	40	8.6
3199		ConvKaryo		Autosomal trisomy	Autosomal trisomy	Abnormal	1	18				22	23	8
3201		ConvKaryo		Autosomal trisomy	Autosomal trisomy	Abnormal	1	16				34	33	7.5
3202		ConvKaryo		Autosomal trisomy	Autosomal trisomy	Abnormal	1	18				26	29	6
3203		ConvKaryo		Autosomal trisomy	Autosomal trisomy	Abnormal	1	16				33	38	6
3204		ConvKaryo		Autosomal trisomy	Autosomal trisomy	Abnormal	1	21				34	40	8
3205		ConvKaryo		Autosomal trisomy	Autosomal trisomy	Abnormal	1	16				21	29	5
3209		ConvKaryo		Autosomal trisomy	Autosomal trisomy	Abnormal	1	15				44	54	5.5
3211		ConvKaryo		Autosomal trisomy	Autosomal trisomy	Abnormal	1	22				38	37	8.5
3213		ConvKaryo		Autosomal trisomy	Autosomal trisomy	Abnormal	1	21				34	35	8
3217		ConvKaryo		Autosomal trisomy	Autosomal trisomy	Abnormal	1	9				25	28	5
3218		ConvKaryo		Autosomal trisomy	Autosomal trisomy	Abnormal	1	16				26	30	6.5
3225		ConvKaryo		Autosomal trisomy	Autosomal trisomy	Abnormal	1	16				31	NA	9
3226		ConvKaryo		Autosomal trisomy	Autosomal trisomy	Abnormal	1	18				28	34	5.5
3229		ConvKaryo		Autosomal trisomy	Autosomal trisomy	Abnormal	1	6				32	32	5.6
3232		ConvKaryo		Autosomal trisomy	Autosomal trisomy	Abnormal	1	18				39	44	7.5
3233		ConvKaryo		Autosomal trisomy	Autosomal trisomy	Abnormal	1	9				23	28	6
3244		ConvKaryo		Autosomal trisomy	Autosomal trisomy	Abnormal	1	22				27	25	7
3252		ConvKaryo		Autosomal trisomy	Autosomal trisomy	Abnormal	1	21				25	28	6.5
3256		ConvKaryo		Autosomal trisomy	Autosomal trisomy	Abnormal	1	21				28	28	10.5
3261		ConvKaryo		Autosomal trisomy	Autosomal trisomy	Abnormal	1	16				40	42	10.1
3262		ConvKaryo		Autosomal trisomy	Autosomal trisomy	Abnormal	1	13				36	43	12
3265		ConvKaryo		Autosomal trisomy	Autosomal trisomy	Abnormal	1	15				32	31	9
3267		ConvKaryo		Autosomal trisomy	Autosomal trisomy	Abnormal	1	2				32	32	7
3268		ConvKaryo		Autosomal trisomy	Autosomal trisomy	Abnormal	1	16				33	33	6
3282		ConvKaryo		Autosomal trisomy	Autosomal trisomy	Abnormal	1	7				37	37	11.5
3294		ConvKaryo		Autosomal trisomy	Autosomal trisomy	Abnormal	1	22				40	40	6
3298		ConvKaryo		Autosomal trisomy	Autosomal trisomy	Abnormal	1	21				30	32	8.5
3303		ConvKaryo		Autosomal trisomy	Autosomal trisomy	Abnormal	1	2				37	45	5
3306		ConvKaryo		Autosomal trisomy	Autosomal trisomy	Abnormal	1	9_16_18				31	28	6
3309		ConvKaryo		Autosomal trisomy	Autosomal trisomy	Abnormal	1	16				23	23	6.5
3310		ConvKaryo		Autosomal trisomy	Autosomal trisomy	Abnormal	1	6				26	30	6
3312		ConvKaryo		Autosomal trisomy	Autosomal trisomy	Abnormal	1	9				40	39	5.7
3320		ConvKaryo		Autosomal trisomy	Autosomal trisomy	Abnormal	1	16				37	41	6
3325		ConvKaryo		Autosomal trisomy	Autosomal trisomy	Abnormal	1	22				29	33	4.5
3326		ConvKaryo		Autosomal trisomy	Autosomal trisomy	Abnormal	1	16				41	44	NA
3331		ConvKaryo		Autosomal trisomy	Autosomal trisomy	Abnormal	1	15				42	37	7.5
3332		ConvKaryo		Autosomal trisomy	Autosomal trisomy	Abnormal	1	NA				28	29	14.5
3337		ConvKaryo		Autosomal trisomy	Autosomal trisomy	Abnormal	1	9				32	32	NA
3338		ConvKaryo		Autosomal trisomy	Autosomal trisomy	Abnormal	1	NA				36	43	6.5
3341		ConvKaryo		Autosomal trisomy	Autosomal trisomy	Abnormal	1	22				31	34	6
3342		ConvKaryo		Autosomal trisomy	Autosomal trisomy	Abnormal	1	16				31	33	8.5
3343		ConvKaryo		Autosomal trisomy	Autosomal trisomy	Abnormal	1	21				25	25	8
3344		ConvKaryo		Autosomal trisomy	Autosomal trisomy	Abnormal	1	7				22	23	6
3349		ConvKaryo		Autosomal trisomy	Autosomal trisomy	Abnormal	1	16				35	34	7
3350		ConvKaryo		Autosomal trisomy	Autosomal trisomy	Abnormal	1	22				30	33	7.5
3355		ConvKaryo		Autosomal trisomy	Autosomal trisomy	Abnormal	1	22				37	36	8.1
3369		ConvKaryo		Autosomal trisomy	Autosomal trisomy	Abnormal	1	16				NA	NA	NA
3371		ConvKaryo		Autosomal trisomy	Autosomal trisomy	Abnormal	1	21				NA	NA	NA
3379		ConvKaryo		Autosomal trisomy	Autosomal trisomy	Abnormal	1	18				29	29	6
3380		ConvKaryo		Autosomal trisomy	Autosomal trisomy	Abnormal	1	NA				32	31	5.5
3386		ConvKaryo		Autosomal trisomy	Autosomal trisomy	Abnormal	1	2				25	26	7
3390		ConvKaryo		Autosomal trisomy	Autosomal trisomy	Abnormal	1	16				29	32	6
3395		ConvKaryo		Autosomal trisomy	Autosomal trisomy	Abnormal	1	16				31	36	6.5
3397		ConvKaryo		Autosomal trisomy	Autosomal trisomy	Abnormal	1	21				28	33	3.5
3400		ConvKaryo		Autosomal trisomy	Autosomal trisomy	Abnormal	1	22				29	31	9.6
3401		ConvKaryo		Autosomal trisomy	Autosomal trisomy	Abnormal	1	21				31	33	6
3406		ConvKaryo		Autosomal trisomy	Autosomal trisomy	Abnormal	1	22				NA	NA	8.3
3407		ConvKaryo		Autosomal trisomy	Autosomal trisomy	Abnormal	1	NA				39	38	7.5
3412		ConvKaryo		Autosomal trisomy	Autosomal trisomy	Abnormal	1	NA				29	29	5.5
3421		ConvKaryo		Autosomal trisomy	Autosomal trisomy	Abnormal	1	16				21	25	4.5
3425		ConvKaryo		Autosomal trisomy	Autosomal trisomy	Abnormal	1	21				36	33	7.4
3426		ConvKaryo		Autosomal trisomy	Autosomal trisomy	Abnormal	1	22				43	45	9.1
3433		ConvKaryo		Autosomal trisomy	Autosomal trisomy	Abnormal	1	9				29	27	6
3439		ConvKaryo		Autosomal trisomy	Autosomal trisomy	Abnormal	1	14				42	40	6.5
3440		ConvKaryo		Autosomal trisomy	Autosomal trisomy	Abnormal	1	22				33	33	6.5
3442		ConvKaryo		Autosomal trisomy	Autosomal trisomy	Abnormal	1	21				26	29	12
3443		ConvKaryo		Autosomal trisomy	Autosomal trisomy	Abnormal	1	21				34	37	5.6
3454		ConvKaryo		Autosomal trisomy	Autosomal trisomy	Abnormal	1	22				32	32	10.3
3456		ConvKaryo		Autosomal trisomy	Autosomal trisomy	Abnormal	1	NA				39	38	6.5
3458		ConvKaryo		Autosomal trisomy	Autosomal trisomy	Abnormal	1	13				35	43	8
3465		ConvKaryo		Autosomal trisomy	Autosomal trisomy	Abnormal	1	15				33	32	8.2
3466		ConvKaryo		Autosomal trisomy	Autosomal trisomy	Abnormal	1	21				39	38	5
3480		ConvKaryo		Autosomal trisomy	Autosomal trisomy	Abnormal	1	15				44	38	8.5
3491		ConvKaryo		Autosomal trisomy	Autosomal trisomy	Abnormal	1	NA				36	38	7
3496		ConvKaryo		Autosomal trisomy	Autosomal trisomy	Abnormal	1	NA				36	30	6
3498		ConvKaryo		Autosomal trisomy	Autosomal trisomy	Abnormal	1	NA				27	27	6
3504		ConvKaryo		Autosomal trisomy	Autosomal trisomy	Abnormal	1	22				30	27	7.5
3505		ConvKaryo		Autosomal trisomy	Autosomal trisomy	Abnormal	1	2				34	34	8
3511		ConvKaryo		Autosomal trisomy	Autosomal trisomy	Abnormal	1	21				32	37	7.5
3513		ConvKaryo		Autosomal trisomy	Autosomal trisomy	Abnormal	1	22				32	30	7.2
3515		ConvKaryo		Autosomal trisomy	Autosomal trisomy	Abnormal	1	16				25	30	5.6
3517		ConvKaryo		Autosomal trisomy	Autosomal trisomy	Abnormal	1	22				34	36	6.5
3532		ConvKaryo		Autosomal trisomy	Autosomal trisomy	Abnormal	1	16				33	36	4
3549		ConvKaryo		Autosomal trisomy	Autosomal trisomy	Abnormal	1	13				42	NA	9.4
3566		ConvKaryo		Autosomal trisomy	Autosomal trisomy	Abnormal	1	16				36	44	6
3567		ConvKaryo		Autosomal trisomy	Autosomal trisomy	Abnormal	1	16				37	41	6.5
3587		ConvKaryo		Autosomal trisomy	Autosomal trisomy	Abnormal	1	15				35	37	7.5
3588		ConvKaryo		Autosomal trisomy	Autosomal trisomy	Abnormal	1	21				44	47	7.3
3592		ConvKaryo		Autosomal trisomy	Autosomal trisomy	Abnormal	1	16				25	34	6
3594		ConvKaryo		Autosomal trisomy	Autosomal trisomy	Abnormal	1	16				22	27	6
3595		ConvKaryo		Autosomal trisomy	Autosomal trisomy	Abnormal	1	21				45	48	5.5
3597		ConvKaryo		Autosomal trisomy	Autosomal trisomy	Abnormal	1	15				35	44	9
3602		ConvKaryo		Autosomal trisomy	Autosomal trisomy	Abnormal	1	16				27	28	5.5
3606		ConvKaryo		Autosomal trisomy	Autosomal trisomy	Abnormal	1	16				30	33	6
3607		ConvKaryo		Autosomal trisomy	Autosomal trisomy	Abnormal	1	18				39	28	8.5
3608		ConvKaryo		Autosomal trisomy	Autosomal trisomy	Abnormal	1	NA				35	37	6.7
3611		ConvKaryo		Autosomal trisomy	Autosomal trisomy	Abnormal	1	18				29	29	6
3615		ConvKaryo		Autosomal trisomy	Autosomal trisomy	Abnormal	1	NA				33	34	8.4
3617		ConvKaryo		Autosomal trisomy	Autosomal trisomy	Abnormal	1	18				28	28	6.7
3621		ConvKaryo		Autosomal trisomy	Autosomal trisomy	Abnormal	1	22				31	32	7.5
3622		ConvKaryo		Autosomal trisomy	Autosomal trisomy	Abnormal	1	22				31	30	6.5
3623		ConvKaryo		Autosomal trisomy	Autosomal trisomy	Abnormal	1	16				37	37	9
3634		ConvKaryo		Autosomal trisomy	Autosomal trisomy	Abnormal	1	16				29	33	8.5
3635		ConvKaryo		Autosomal trisomy	Autosomal trisomy	Abnormal	1	14				35	44	NA
3636		ConvKaryo		Autosomal trisomy	Autosomal trisomy	Abnormal	1	16				31	33	6.5
3637		ConvKaryo		Autosomal trisomy	Autosomal trisomy	Abnormal	1	16				35	29	4.5
3641		ConvKaryo		Autosomal trisomy	Autosomal trisomy	Abnormal	1	22				37	38	6.1
3646		ConvKaryo		Autosomal trisomy	Autosomal trisomy	Abnormal	1	16				43	41	6.3
3647		ConvKaryo		Autosomal trisomy	Autosomal trisomy	Abnormal	1	16				36	32	NA
3649		ConvKaryo		Autosomal trisomy	Autosomal trisomy	Abnormal	1	NA				39	44	9.4
3650		ConvKaryo		Autosomal trisomy	Autosomal trisomy	Abnormal	1	13				38	38	NA
3652		ConvKaryo		Autosomal trisomy	Autosomal trisomy	Abnormal	1	11				33	37	8.1
3654		ConvKaryo		Autosomal trisomy	Autosomal trisomy	Abnormal	1	16				27	29	6.3
3667		ConvKaryo		Autosomal trisomy	Autosomal trisomy	Abnormal	1	16				39	45	6
3670		ConvKaryo		Autosomal trisomy	Autosomal trisomy	Abnormal	1	22				37	28	8.5
3680		ConvKaryo		Autosomal trisomy	Autosomal trisomy	Abnormal	1	16				28	32	6.4
3683		ConvKaryo		Autosomal trisomy	Autosomal trisomy	Abnormal	1	18				41	40	13.4
3692		ConvKaryo		Autosomal trisomy	Autosomal trisomy	Abnormal	1	18				32	NA	6.6
3703		ConvKaryo		Autosomal trisomy	Autosomal trisomy	Abnormal	1	NA				35	48	7.1
3714		ConvKaryo		Autosomal trisomy	Autosomal trisomy	Abnormal	1	16				40	35	5.5
3720		ConvKaryo		Autosomal trisomy	Autosomal trisomy	Abnormal	1	22				33	46	12.4
3722		ConvKaryo		Autosomal trisomy	Autosomal trisomy	Abnormal	1	NA				36	38	6.5
3723		ConvKaryo		Autosomal trisomy	Autosomal trisomy	Abnormal	1	NA				32	34	6.6
3741		ConvKaryo		Autosomal trisomy	Autosomal trisomy	Abnormal	1	18				33	29	4.5
3743		ConvKaryo		Autosomal trisomy	Autosomal trisomy	Abnormal	1	21				39	39	13.2
387		ConvKaryo		Combined abnormalities	Combined abnormalities	Abnormal	1					31	NA	NA
407		ConvKaryo		Combined abnormalities	Combined abnormalities	Abnormal	1					20	NA	NA
503		ConvKaryo		Combined abnormalities	Combined abnormalities	Abnormal	1					24	NA	NA
748		ConvKaryo		Combined abnormalities	Combined abnormalities	Abnormal	1					23	26	NA
873		ConvKaryo		Combined abnormalities	Combined abnormalities	Abnormal	1					18	20	NA
889		ConvKaryo		Combined abnormalities	Combined abnormalities	Abnormal	1					21	NA	NA
1325		ConvKaryo		Combined abnormalities	Combined abnormalities	Abnormal	1					30	NA	NA
1370		ConvKaryo		Combined abnormalities	Combined abnormalities	Abnormal	1					38	35	NA
1450		ConvKaryo		Combined abnormalities	Combined abnormalities	Abnormal	1					27	NA	NA
1500		ConvKaryo		Combined abnormalities	Combined abnormalities	Abnormal	1					25	24	6
1509		ConvKaryo		Combined abnormalities	Combined abnormalities	Abnormal	1					19	30	7
1514		ConvKaryo		Combined abnormalities	Combined abnormalities	Abnormal	1					41	NA	NA
1564		ConvKaryo		Combined abnormalities	Combined abnormalities	Abnormal	1					30	26	10.5
1645		ConvKaryo		Combined abnormalities	Combined abnormalities	Abnormal	1					36	34	8
1664		ConvKaryo		Combined abnormalities	Combined abnormalities	Abnormal	1					23	21	7.5
1692		ConvKaryo		Combined abnormalities	Combined abnormalities	Abnormal	1					24	27	NA
1769		ConvKaryo		Combined abnormalities	Combined abnormalities	Abnormal	1					27	30	5.5
1798		ConvKaryo		Combined abnormalities	Combined abnormalities	Abnormal	1					35	35	7
1799		ConvKaryo		Combined abnormalities	Combined abnormalities	Abnormal	1					28	NA	5.5
1809		ConvKaryo		Combined abnormalities	Combined abnormalities	Abnormal	1					31	26	8
1887		ConvKaryo		Combined abnormalities	Combined abnormalities	Abnormal	1					20	23	7
1888		ConvKaryo		Combined abnormalities	Combined abnormalities	Abnormal	1					28	28	NA
1901		ConvKaryo		Combined abnormalities	Combined abnormalities	Abnormal	1					23	23	8.5
1947		ConvKaryo		Combined abnormalities	Combined abnormalities	Abnormal	1					28	28	NA
1950		ConvKaryo		Combined abnormalities	Combined abnormalities	Abnormal	1					39	32	6
1953		ConvKaryo		Combined abnormalities	Combined abnormalities	Abnormal	1					28	31	8
1954		ConvKaryo		Combined abnormalities	Combined abnormalities	Abnormal	1					26	32	NA
1978		ConvKaryo		Combined abnormalities	Combined abnormalities	Abnormal	1					24	36	NA
2006		ConvKaryo		Combined abnormalities	Combined abnormalities	Abnormal	1					20	28	7.5
2017		ConvKaryo		Combined abnormalities	Combined abnormalities	Abnormal	1					27	27	NA
2028		ConvKaryo		Combined abnormalities	Combined abnormalities	Abnormal	1					27	27	10
2035		ConvKaryo		Combined abnormalities	Combined abnormalities	Abnormal	1					21	30	NA
2041		ConvKaryo		Combined abnormalities	Combined abnormalities	Abnormal	1					25	35	6.5
2077		ConvKaryo		Combined abnormalities	Combined abnormalities	Abnormal	1					36	34	8
2080		ConvKaryo		Combined abnormalities	Combined abnormalities	Abnormal	1					24	24	7
2107		ConvKaryo		Combined abnormalities	Combined abnormalities	Abnormal	1					29	29	8.5
2118		ConvKaryo		Combined abnormalities	Combined abnormalities	Abnormal	1					20	21	6
2149		ConvKaryo		Combined abnormalities	Combined abnormalities	Abnormal	1					41	50	7.5
2150		ConvKaryo		Combined abnormalities	Combined abnormalities	Abnormal	1					28	25	7
2196		ConvKaryo		Combined abnormalities	Combined abnormalities	Abnormal	1					22	30	6.5
2218		ConvKaryo		Combined abnormalities	Combined abnormalities	Abnormal	1					19	23	5.5
2220		ConvKaryo		Combined abnormalities	Combined abnormalities	Abnormal	1					28	31	8.5
2224		ConvKaryo		Combined abnormalities	Combined abnormalities	Abnormal	1					22	20	6
2225		ConvKaryo		Combined abnormalities	Combined abnormalities	Abnormal	1					25	30	7.7
2261		ConvKaryo		Combined abnormalities	Combined abnormalities	Abnormal	1					24	24	5
2291		ConvKaryo		Combined abnormalities	Combined abnormalities	Abnormal	1					27	27	7
2307		ConvKaryo		Combined abnormalities	Combined abnormalities	Abnormal	1					33	43	8
2311		ConvKaryo		Combined abnormalities	Combined abnormalities	Abnormal	1					19	25	6.5
2426		ConvKaryo		Combined abnormalities	Combined abnormalities	Abnormal	1					29	27	7
2435		ConvKaryo		Combined abnormalities	Combined abnormalities	Abnormal	1					36	36	7.5
2482		ConvKaryo		Combined abnormalities	Combined abnormalities	Abnormal	1					36	35	5.5
2548		ConvKaryo		Combined abnormalities	Combined abnormalities	Abnormal	1					26	26	7
2571		ConvKaryo		Combined abnormalities	Combined abnormalities	Abnormal	1					22	24	4.5
2616		ConvKaryo		Combined abnormalities	Combined abnormalities	Abnormal	1					25	25	8
2625		ConvKaryo		Combined abnormalities	Combined abnormalities	Abnormal	1					26	27	7
2664		ConvKaryo		Combined abnormalities	Combined abnormalities	Abnormal	1					25	23	5
2811		ConvKaryo		Combined abnormalities	Combined abnormalities	Abnormal	1					28	28	6.5
2964		ConvKaryo		Combined abnormalities	Combined abnormalities	Abnormal	1					30	33	8.7
3009		ConvKaryo		Combined abnormalities	Combined abnormalities	Abnormal	1					28	32	9
3073		ConvKaryo		Combined abnormalities	Combined abnormalities	Abnormal	1					24	29	7
3085		ConvKaryo		Combined abnormalities	Combined abnormalities	Abnormal	1					36	48	8
3124		ConvKaryo		Combined abnormalities	Combined abnormalities	Abnormal	1					28	34	NA
3139		ConvKaryo		Combined abnormalities	Combined abnormalities	Abnormal	1					26	39	6.5
3196		ConvKaryo		Combined abnormalities	Combined abnormalities	Abnormal	1					33	NA	7
3249		ConvKaryo		Combined abnormalities	Combined abnormalities	Abnormal	1					38	33	6
3273		ConvKaryo		Combined abnormalities	Combined abnormalities	Abnormal	1					22	22	5.5
3314		ConvKaryo		Combined abnormalities	Combined abnormalities	Abnormal	1					29	28	8.6
2943		ConvKaryo		Combined abnormalities?	Combined abnormalities?	Abnormal	1					25	30	3.5
465		ConvKaryo		Gonosomal aneuploidy	Gonosomal aneuploidy	Abnormal	1					23	NA	NA
478		ConvKaryo		Gonosomal aneuploidy	Gonosomal aneuploidy	Abnormal	1					18	NA	NA
487		ConvKaryo		Gonosomal aneuploidy	Gonosomal aneuploidy	Abnormal	1					22	NA	NA
658		ConvKaryo		Gonosomal aneuploidy	Gonosomal aneuploidy	Abnormal	1					25	25	NA
700		ConvKaryo		Gonosomal aneuploidy	Gonosomal aneuploidy	Abnormal	1					19	NA	NA
766		ConvKaryo		Gonosomal aneuploidy	Gonosomal aneuploidy	Abnormal	1					20	23	NA
810		ConvKaryo		Gonosomal aneuploidy	Gonosomal aneuploidy	Abnormal	1					25	25	NA
815		ConvKaryo		Gonosomal aneuploidy	Gonosomal aneuploidy	Abnormal	1					21	22	NA
828		ConvKaryo		Gonosomal aneuploidy	Gonosomal aneuploidy	Abnormal	1					28	NA	NA
927		ConvKaryo		Gonosomal aneuploidy	Gonosomal aneuploidy	Abnormal	1					24	25	NA
951		ConvKaryo		Gonosomal aneuploidy	Gonosomal aneuploidy	Abnormal	1					29	NA	NA
993		ConvKaryo		Gonosomal aneuploidy	Gonosomal aneuploidy	Abnormal	1					20	21	NA
1096		ConvKaryo		Gonosomal aneuploidy	Gonosomal aneuploidy	Abnormal	1					26	26	NA
1122		ConvKaryo		Gonosomal aneuploidy	Gonosomal aneuploidy	Abnormal	1					24	28	NA
1197		ConvKaryo		Gonosomal aneuploidy	Gonosomal aneuploidy	Abnormal	1					20	24	NA
1297		ConvKaryo		Gonosomal aneuploidy	Gonosomal aneuploidy	Abnormal	1					30	39	8.5
1505		ConvKaryo		Gonosomal aneuploidy	Gonosomal aneuploidy	Abnormal	1					36	37	8
1517		ConvKaryo		Gonosomal aneuploidy	Gonosomal aneuploidy	Abnormal	1					20	24	8
1569		ConvKaryo		Gonosomal aneuploidy	Gonosomal aneuploidy	Abnormal	1					22	27	9
1576		ConvKaryo		Gonosomal aneuploidy	Gonosomal aneuploidy	Abnormal	1					26	30	11
1592		ConvKaryo		Gonosomal aneuploidy	Gonosomal aneuploidy	Abnormal	1					26	33	8
1651		ConvKaryo		Gonosomal aneuploidy	Gonosomal aneuploidy	Abnormal	1					21	23	9
1667		ConvKaryo		Gonosomal aneuploidy	Gonosomal aneuploidy	Abnormal	1					21	22	7.5
1675		ConvKaryo		Gonosomal aneuploidy	Gonosomal aneuploidy	Abnormal	1					26	26	7.5
1686		ConvKaryo		Gonosomal aneuploidy	Gonosomal aneuploidy	Abnormal	1					24	28	8
1710		ConvKaryo		Gonosomal aneuploidy	Gonosomal aneuploidy	Abnormal	1					33	28	NA
1731		ConvKaryo		Gonosomal aneuploidy	Gonosomal aneuploidy	Abnormal	1					24	30	NA
1744		ConvKaryo		Gonosomal aneuploidy	Gonosomal aneuploidy	Abnormal	1					21	22	8.5
1836		ConvKaryo		Gonosomal aneuploidy	Gonosomal aneuploidy	Abnormal	1					30	34	9
1841		ConvKaryo		Gonosomal aneuploidy	Gonosomal aneuploidy	Abnormal	1					26	26	8
1843		ConvKaryo		Gonosomal aneuploidy	Gonosomal aneuploidy	Abnormal	1					29	27	9
1847		ConvKaryo		Gonosomal aneuploidy	Gonosomal aneuploidy	Abnormal	1					28	32	10
1876		ConvKaryo		Gonosomal aneuploidy	Gonosomal aneuploidy	Abnormal	1					24	26	11.5
1880		ConvKaryo		Gonosomal aneuploidy	Gonosomal aneuploidy	Abnormal	1					22	21	8
1917		ConvKaryo		Gonosomal aneuploidy	Gonosomal aneuploidy	Abnormal	1					28	NA	8.5
1931		ConvKaryo		Gonosomal aneuploidy	Gonosomal aneuploidy	Abnormal	1					20	21	9
1958		ConvKaryo		Gonosomal aneuploidy	Gonosomal aneuploidy	Abnormal	1					21	23	8
1960		ConvKaryo		Gonosomal aneuploidy	Gonosomal aneuploidy	Abnormal	1					18	36	9.5
1968		ConvKaryo		Gonosomal aneuploidy	Gonosomal aneuploidy	Abnormal	1					25	30	NA
1989		ConvKaryo		Gonosomal aneuploidy	Gonosomal aneuploidy	Abnormal	1					18	30	7
1999		ConvKaryo		Gonosomal aneuploidy	Gonosomal aneuploidy	Abnormal	1					25	28	9.5
2034		ConvKaryo		Gonosomal aneuploidy	Gonosomal aneuploidy	Abnormal	1					28	NA	NA
2067		ConvKaryo		Gonosomal aneuploidy	Gonosomal aneuploidy	Abnormal	1					NA	NA	9.5
2184		ConvKaryo		Gonosomal aneuploidy	Gonosomal aneuploidy	Abnormal	1					25	26	8.5
2188		ConvKaryo		Gonosomal aneuploidy	Gonosomal aneuploidy	Abnormal	1					32	32	12
2388		ConvKaryo		Gonosomal aneuploidy	Gonosomal aneuploidy	Abnormal	1					28	35	NA
2481		ConvKaryo		Gonosomal aneuploidy	Gonosomal aneuploidy	Abnormal	1					30	35	8.5
2589		ConvKaryo		Gonosomal aneuploidy	Gonosomal aneuploidy	Abnormal	1					21	31	8
2599		ConvKaryo		Gonosomal aneuploidy	Gonosomal aneuploidy	Abnormal	1					27	46	7
2617		ConvKaryo		Gonosomal aneuploidy	Gonosomal aneuploidy	Abnormal	1					34	36	7
2663		ConvKaryo		Gonosomal aneuploidy	Gonosomal aneuploidy	Abnormal	1					24	30	8.5
2776		ConvKaryo		Gonosomal aneuploidy	Gonosomal aneuploidy	Abnormal	1					30	30	12
2826		ConvKaryo		Gonosomal aneuploidy	Gonosomal aneuploidy	Abnormal	1					28	38	8.5
2827		ConvKaryo		Gonosomal aneuploidy	Gonosomal aneuploidy	Abnormal	1					25	26	8.5
2920		ConvKaryo		Gonosomal aneuploidy	Gonosomal aneuploidy	Abnormal	1					33	29	8
2970		ConvKaryo		Gonosomal aneuploidy	Gonosomal aneuploidy	Abnormal	1					22	24	7.7
2983		ConvKaryo		Gonosomal aneuploidy	Gonosomal aneuploidy	Abnormal	1					38	26	6.5
2986		ConvKaryo		Gonosomal aneuploidy	Gonosomal aneuploidy	Abnormal	1					29	29	12
2993		ConvKaryo		Gonosomal aneuploidy	Gonosomal aneuploidy	Abnormal	1					31	36	7.5
3004		ConvKaryo		Gonosomal aneuploidy	Gonosomal aneuploidy	Abnormal	1					37	37	8.5
3030		ConvKaryo		Gonosomal aneuploidy	Gonosomal aneuploidy	Abnormal	1					25	25	8
3038		ConvKaryo		Gonosomal aneuploidy	Gonosomal aneuploidy	Abnormal	1					31	41	8
3144		ConvKaryo		Gonosomal aneuploidy	Gonosomal aneuploidy	Abnormal	1					39	40	5.5
3195		ConvKaryo		Gonosomal aneuploidy	Gonosomal aneuploidy	Abnormal	1					24	27	8.4
3210		ConvKaryo		Gonosomal aneuploidy	Gonosomal aneuploidy	Abnormal	1					28	28	9
3328		ConvKaryo		Gonosomal aneuploidy	Gonosomal aneuploidy	Abnormal	1					39	36	5
3339		ConvKaryo		Gonosomal aneuploidy	Gonosomal aneuploidy	Abnormal	1					29	39	4.5
3340		ConvKaryo		Gonosomal aneuploidy	Gonosomal aneuploidy	Abnormal	1					29	25	7.5
3376		ConvKaryo		Gonosomal aneuploidy	Gonosomal aneuploidy	Abnormal	1					25	28	8
3392		ConvKaryo		Gonosomal aneuploidy	Gonosomal aneuploidy	Abnormal	1					27	34	8.5
3441		ConvKaryo		Gonosomal aneuploidy	Gonosomal aneuploidy	Abnormal	1					38	41	9
3463		ConvKaryo		Gonosomal aneuploidy	Gonosomal aneuploidy	Abnormal	1					27	27	9
3468		ConvKaryo		Gonosomal aneuploidy	Gonosomal aneuploidy	Abnormal	1					32	28	9.4
3475		ConvKaryo		Gonosomal aneuploidy	Gonosomal aneuploidy	Abnormal	1					30	33	5.5
3476		ConvKaryo		Gonosomal aneuploidy	Gonosomal aneuploidy	Abnormal	1					37	60	12
3482		ConvKaryo		Gonosomal aneuploidy	Gonosomal aneuploidy	Abnormal	1					28	32	8
3483		ConvKaryo		Gonosomal aneuploidy	Gonosomal aneuploidy	Abnormal	1					30	24	9.2
3487		ConvKaryo		Gonosomal aneuploidy	Gonosomal aneuploidy	Abnormal	1					34	37	6.3
3493		ConvKaryo		Gonosomal aneuploidy	Gonosomal aneuploidy	Abnormal	1					39	36	8
3506		ConvKaryo		Gonosomal aneuploidy	Gonosomal aneuploidy	Abnormal	1					31	35	9
3508		ConvKaryo		Gonosomal aneuploidy	Gonosomal aneuploidy	Abnormal	1					26	30	5.5
3516		ConvKaryo		Gonosomal aneuploidy	Gonosomal aneuploidy	Abnormal	1					29	30	8
3540		ConvKaryo		Gonosomal aneuploidy	Gonosomal aneuploidy	Abnormal	1					28	26	8.5
3547		ConvKaryo		Gonosomal aneuploidy	Gonosomal aneuploidy	Abnormal	1					30	NA	9.5
3557		ConvKaryo		Gonosomal aneuploidy	Gonosomal aneuploidy	Abnormal	1					30	35	8.3
3568		ConvKaryo		Gonosomal aneuploidy	Gonosomal aneuploidy	Abnormal	1					39	29	6.1
3571		ConvKaryo		Gonosomal aneuploidy	Gonosomal aneuploidy	Abnormal	1					27	26	6.3
3576		ConvKaryo		Gonosomal aneuploidy	Gonosomal aneuploidy	Abnormal	1					37	NA	NA
3578		ConvKaryo		Gonosomal aneuploidy	Gonosomal aneuploidy	Abnormal	1					29	32	9
3579		ConvKaryo		Gonosomal aneuploidy	Gonosomal aneuploidy	Abnormal	1					24	23	8.5
3582		ConvKaryo		Gonosomal aneuploidy	Gonosomal aneuploidy	Abnormal	1					33	35	9
3583		ConvKaryo		Gonosomal aneuploidy	Gonosomal aneuploidy	Abnormal	1					36	37	8.5
3604		ConvKaryo		Gonosomal aneuploidy	Gonosomal aneuploidy	Abnormal	1					39	39	5.5
3613		ConvKaryo		Gonosomal aneuploidy	Gonosomal aneuploidy	Abnormal	1					27	32	8.4
3618		ConvKaryo		Gonosomal aneuploidy	Gonosomal aneuploidy	Abnormal	1					32	29	6
3626		ConvKaryo		Gonosomal aneuploidy	Gonosomal aneuploidy	Abnormal	1					34	45	5.6
3640		ConvKaryo		Gonosomal aneuploidy	Gonosomal aneuploidy	Abnormal	1					41	35	8
3658		ConvKaryo		Gonosomal aneuploidy	Gonosomal aneuploidy	Abnormal	1					29	36	7.3
3727		ConvKaryo		Gonosomal aneuploidy	Gonosomal aneuploidy	Abnormal	1					32	37	9.3
3728		ConvKaryo		Gonosomal aneuploidy	Gonosomal aneuploidy	Abnormal	1					36	36	7
3733		ConvKaryo		Gonosomal aneuploidy	Gonosomal aneuploidy	Abnormal	1					41	50	10.5
358		ConvKaryo		Others	Others	Abnormal	1					19	NA	NA
475		ConvKaryo		Others	Others	Abnormal	1					35	NA	NA
554		ConvKaryo		Others	Others	Abnormal	1					26	NA	NA
1190		ConvKaryo		Others	Others	Abnormal	1					17	NA	NA
1700		ConvKaryo		Others	Others	Abnormal	1					27	32	7
1998		ConvKaryo		Others	Others	Abnormal	1					36	37	6.5
2406		ConvKaryo		Others	Others	Abnormal	1					26	26	6.5
2412		ConvKaryo		Others	Others	Abnormal	1					32	38	6
2421		ConvKaryo		Others	Others	Abnormal	1					43	42	3
2537		ConvKaryo		Others	Others	Abnormal	1					36	43	11
2580		ConvKaryo		Others	Others	Abnormal	1					34	47	7
2673		ConvKaryo		Others	Others	Abnormal	1					34	33	8.5
2818		ConvKaryo		Others	Others	Abnormal	1					29	30	7.5
2844		ConvKaryo		Others	Others	Abnormal	1					28	30	6
2914		ConvKaryo		Others	Others	Abnormal	1					38	38	14
2927		ConvKaryo		Others	Others	Abnormal	1					43	46	6
2940		ConvKaryo		Others	Others	Abnormal	1					39	53	6
3082		ConvKaryo		Others	Others	Abnormal	1					37	35	7
3166		ConvKaryo		Others	Others	Abnormal	1					32	28	6.1
3169		ConvKaryo		Others	Others	Abnormal	1					36	54	7.5
3171		ConvKaryo		Others	Others	Abnormal	1					27	27	NA
3174		ConvKaryo		Others	Others	Abnormal	1					28	48	6.4
3179		ConvKaryo		Others	Others	Abnormal	1					41	29	8
3183		ConvKaryo		Others	Others	Abnormal	1					32	33	6.5
3189		ConvKaryo		Others	Others	Abnormal	1					33	32	9.5
3223		ConvKaryo		Others	Others	Abnormal	1					26	26	9.5
3240		ConvKaryo		Others	Others	Abnormal	1					26	27	4.5
3248		ConvKaryo		Others	Others	Abnormal	1					42	30	NA
3297		ConvKaryo		Others	Others	Abnormal	1					27	28	6.5
3302		ConvKaryo		Others	Others	Abnormal	1					32	35	7
3336		ConvKaryo		Others	Others	Abnormal	1					31	30	8
3360		ConvKaryo		Others	Others	Abnormal	1					32	NA	7.5
3367		ConvKaryo		Others	Others	Abnormal	1					NA	NA	NA
3373		ConvKaryo		Others	Others	Abnormal	1					26	28	9
3378		ConvKaryo		Others	Others	Abnormal	1					35	34	9
3391		ConvKaryo		Others	Others	Abnormal	1					NA	NA	NA
3413		ConvKaryo		Others	Others	Abnormal	1					30	36	8
3432		ConvKaryo		Others	Others	Abnormal	1					43	43	5
3523		ConvKaryo		Others	Others	Abnormal	1					39	47	NA
3631		ConvKaryo		Others	Others	Abnormal	1					46	49	NA
3648		ConvKaryo		Others	Others	Abnormal	1					44	32	6.5
3663		ConvKaryo		Others	Others	Abnormal	1					36	36	8.1
3673		ConvKaryo		Others	Others	Abnormal	1					36	30	6
3697		ConvKaryo		Others	Others	Abnormal	1					23	25	6.5
3710		ConvKaryo		Others	Others	Abnormal	1					30	31	NA
309		ConvKaryo		Structural rearrangements	Structural rearrangements	Abnormal	1					36	NA	NA
583		ConvKaryo		Structural rearrangements	Structural rearrangements	Abnormal	1					23	23	NA
598		ConvKaryo		Structural rearrangements	Structural rearrangements	Abnormal	1					27	38	NA
740		ConvKaryo		Structural rearrangements	Structural rearrangements	Abnormal	1					36	35	NA
804		ConvKaryo		Structural rearrangements	Structural rearrangements	Abnormal	1					21	30	NA
866		ConvKaryo		Structural rearrangements	Structural rearrangements	Abnormal	1					17	21	NA
1183		ConvKaryo		Structural rearrangements	Structural rearrangements	Abnormal	1					18	NA	NA
1215		ConvKaryo		Structural rearrangements	Structural rearrangements	Abnormal	1					24	25	NA
1425		ConvKaryo		Structural rearrangements	Structural rearrangements	Abnormal	1					22	24	NA
1496		ConvKaryo		Structural rearrangements	Structural rearrangements	Abnormal	1					27	29	5
1611		ConvKaryo		Structural rearrangements	Structural rearrangements	Abnormal	1					20	NA	NA
1706		ConvKaryo		Structural rearrangements	Structural rearrangements	Abnormal	1					27	30	7
1732		ConvKaryo		Structural rearrangements	Structural rearrangements	Abnormal	1					24	30	10
1977		ConvKaryo		Structural rearrangements	Structural rearrangements	Abnormal	1					33	33	5
1979		ConvKaryo		Structural rearrangements	Structural rearrangements	Abnormal	1					20	23	6.5
2066		ConvKaryo		Structural rearrangements	Structural rearrangements	Abnormal	1					20	27	9.5
2193		ConvKaryo		Structural rearrangements	Structural rearrangements	Abnormal	1					26	28	8
2350		ConvKaryo		Structural rearrangements	Structural rearrangements	Abnormal	1					28	26	7
2591		ConvKaryo		Structural rearrangements	Structural rearrangements	Abnormal	1					30	50	6.5
2655		ConvKaryo		Structural rearrangements	Structural rearrangements	Abnormal	1					25	23	8.5
3163		ConvKaryo		Structural rearrangements	Structural rearrangements	Abnormal	1					20	31	5
34		ConvKaryo		Tetraploidy	Polyploidy	Abnormal	1					21	NA	NA
64		ConvKaryo		Tetraploidy	Polyploidy	Abnormal	1					24	NA	NA
121		ConvKaryo		Tetraploidy	Polyploidy	Abnormal	1					26	NA	NA
288		ConvKaryo		Tetraploidy	Polyploidy	Abnormal	1					21	NA	NA
494		ConvKaryo		Tetraploidy	Polyploidy	Abnormal	1					26	NA	NA
776		ConvKaryo		Tetraploidy	Polyploidy	Abnormal	1					22	23	NA
878		ConvKaryo		Tetraploidy	Polyploidy	Abnormal	1					22	26	NA
919		ConvKaryo		Tetraploidy	Polyploidy	Abnormal	1					32	33	NA
953		ConvKaryo		Tetraploidy	Polyploidy	Abnormal	1					23	24	NA
980		ConvKaryo		Tetraploidy	Polyploidy	Abnormal	1					21	25	NA
1007		ConvKaryo		Tetraploidy	Polyploidy	Abnormal	1					31	NA	NA
1017		ConvKaryo		Tetraploidy	Polyploidy	Abnormal	1					20	NA	NA
1029		ConvKaryo		Tetraploidy	Polyploidy	Abnormal	1					17	NA	NA
1047		ConvKaryo		Tetraploidy	Polyploidy	Abnormal	1					25	NA	NA
1050		ConvKaryo		Tetraploidy	Polyploidy	Abnormal	1					19	21	NA
1104		ConvKaryo		Tetraploidy	Polyploidy	Abnormal	1					25	25	NA
1109		ConvKaryo		Tetraploidy	Polyploidy	Abnormal	1					26	28	NA
1111		ConvKaryo		Tetraploidy	Polyploidy	Abnormal	1					25	26	NA
1123		ConvKaryo		Tetraploidy	Polyploidy	Abnormal	1					23	23	NA
1149		ConvKaryo		Tetraploidy	Polyploidy	Abnormal	1					26	41	NA
1156		ConvKaryo		Tetraploidy	Polyploidy	Abnormal	1					25	24	NA
1166		ConvKaryo		Tetraploidy	Polyploidy	Abnormal	1					32	37	NA
1173		ConvKaryo		Tetraploidy	Polyploidy	Abnormal	1					32	32	NA
1185		ConvKaryo		Tetraploidy	Polyploidy	Abnormal	1					41	55	NA
1187		ConvKaryo		Tetraploidy	Polyploidy	Abnormal	1					22	26	NA
1192		ConvKaryo		Tetraploidy	Polyploidy	Abnormal	1					23	24	NA
1199		ConvKaryo		Tetraploidy	Polyploidy	Abnormal	1					18	21	NA
1291		ConvKaryo		Tetraploidy	Polyploidy	Abnormal	1					38	38	NA
1292		ConvKaryo		Tetraploidy	Polyploidy	Abnormal	1					24	24	8
1298		ConvKaryo		Tetraploidy	Polyploidy	Abnormal	1					17	19	6
1318		ConvKaryo		Tetraploidy	Polyploidy	Abnormal	1					27	NA	NA
1350		ConvKaryo		Tetraploidy	Polyploidy	Abnormal	1					30	33	NA
1373		ConvKaryo		Tetraploidy	Polyploidy	Abnormal	1					32	36	6
1374		ConvKaryo		Tetraploidy	Polyploidy	Abnormal	1					21	28	NA
1392		ConvKaryo		Tetraploidy	Polyploidy	Abnormal	1					17	24	11
1395		ConvKaryo		Tetraploidy	Polyploidy	Abnormal	1					27	32	6
1406		ConvKaryo		Tetraploidy	Polyploidy	Abnormal	1					38	35	NA
1418		ConvKaryo		Tetraploidy	Polyploidy	Abnormal	1					22	24	10
1420		ConvKaryo		Tetraploidy	Polyploidy	Abnormal	1					24	27	7
1424		ConvKaryo		Tetraploidy	Polyploidy	Abnormal	1					NA	NA	NA
1473		ConvKaryo		Tetraploidy	Polyploidy	Abnormal	1					23	24	10
1507		ConvKaryo		Tetraploidy	Polyploidy	Abnormal	1					30	NA	NA
1566		ConvKaryo		Tetraploidy	Polyploidy	Abnormal	1					23	23	7.5
1567		ConvKaryo		Tetraploidy	Polyploidy	Abnormal	1					26	23	9
1593		ConvKaryo		Tetraploidy	Polyploidy	Abnormal	1					24	28	9
1602		ConvKaryo		Tetraploidy	Polyploidy	Abnormal	1					31	41	3.5
1621		ConvKaryo		Tetraploidy	Polyploidy	Abnormal	1					18	NA	7
1638		ConvKaryo		Tetraploidy	Polyploidy	Abnormal	1					NA	NA	NA
1650		ConvKaryo		Tetraploidy	Polyploidy	Abnormal	1					31	33	7.5
1652		ConvKaryo		Tetraploidy	Polyploidy	Abnormal	1					23	27	12
1654		ConvKaryo		Tetraploidy	Polyploidy	Abnormal	1					23	22	8
1670		ConvKaryo		Tetraploidy	Polyploidy	Abnormal	1					21	19	7.5
1671		ConvKaryo		Tetraploidy	Polyploidy	Abnormal	1					26	25	7.5
1676		ConvKaryo		Tetraploidy	Polyploidy	Abnormal	1					17	20	3.5
1688		ConvKaryo		Tetraploidy	Polyploidy	Abnormal	1					21	31	8
1705		ConvKaryo		Tetraploidy	Polyploidy	Abnormal	1					31	32	5.5
1803		ConvKaryo		Tetraploidy	Polyploidy	Abnormal	1					20	20	8
1804		ConvKaryo		Tetraploidy	Polyploidy	Abnormal	1					27	30	6
1813		ConvKaryo		Tetraploidy	Polyploidy	Abnormal	1					18	NA	7
1855		ConvKaryo		Tetraploidy	Polyploidy	Abnormal	1					20	23	6.5
1871		ConvKaryo		Tetraploidy	Polyploidy	Abnormal	1					25	28	8
1909		ConvKaryo		Tetraploidy	Polyploidy	Abnormal	1					26	36	6
1935		ConvKaryo		Tetraploidy	Polyploidy	Abnormal	1					24	29	5.5
1944		ConvKaryo		Tetraploidy	Polyploidy	Abnormal	1					22	27	9.5
1995		ConvKaryo		Tetraploidy	Polyploidy	Abnormal	1					33	34	7.5
1996		ConvKaryo		Tetraploidy	Polyploidy	Abnormal	1					20	26	11.5
2002		ConvKaryo		Tetraploidy	Polyploidy	Abnormal	1					19	28	3.5
2004		ConvKaryo		Tetraploidy	Polyploidy	Abnormal	1					21	35	8.5
2020		ConvKaryo		Tetraploidy	Polyploidy	Abnormal	1					27	30	NA
2029		ConvKaryo		Tetraploidy	Polyploidy	Abnormal	1					24	23	6
2063		ConvKaryo		Tetraploidy	Polyploidy	Abnormal	1					23	24	NA
2092		ConvKaryo		Tetraploidy	Polyploidy	Abnormal	1					33	36	NA
2097		ConvKaryo		Tetraploidy	Polyploidy	Abnormal	1					24	28	8
2100		ConvKaryo		Tetraploidy	Polyploidy	Abnormal	1					24	NA	7
2102		ConvKaryo		Tetraploidy	Polyploidy	Abnormal	1					20	24	6.5
2108		ConvKaryo		Tetraploidy	Polyploidy	Abnormal	1					30	35	11.5
2132		ConvKaryo		Tetraploidy	Polyploidy	Abnormal	1					22	25	8
2137		ConvKaryo		Tetraploidy	Polyploidy	Abnormal	1					38	40	9
2165		ConvKaryo		Tetraploidy	Polyploidy	Abnormal	1					35	27	8
2180		ConvKaryo		Tetraploidy	Polyploidy	Abnormal	1					30	37	6
2185		ConvKaryo		Tetraploidy	Polyploidy	Abnormal	1					24	30	8
2192		ConvKaryo		Tetraploidy	Polyploidy	Abnormal	1					24	28	7
2198		ConvKaryo		Tetraploidy	Polyploidy	Abnormal	1					24	32	7.5
2223		ConvKaryo		Tetraploidy	Polyploidy	Abnormal	1					31	31	NA
2227		ConvKaryo		Tetraploidy	Polyploidy	Abnormal	1					29	42	8.5
2228		ConvKaryo		Tetraploidy	Polyploidy	Abnormal	1					39	34	8.5
2229		ConvKaryo		Tetraploidy	Polyploidy	Abnormal	1					25	26	6.5
2238		ConvKaryo		Tetraploidy	Polyploidy	Abnormal	1					25	27	NA
2251		ConvKaryo		Tetraploidy	Polyploidy	Abnormal	1					23	34	6.5
2255		ConvKaryo		Tetraploidy	Polyploidy	Abnormal	1					22	30	NA
2281		ConvKaryo		Tetraploidy	Polyploidy	Abnormal	1					29	30	9
2282		ConvKaryo		Tetraploidy	Polyploidy	Abnormal	1					26	23	6
2296		ConvKaryo		Tetraploidy	Polyploidy	Abnormal	1					38	48	6
2312		ConvKaryo		Tetraploidy	Polyploidy	Abnormal	1					33	36	6
2316		ConvKaryo		Tetraploidy	Polyploidy	Abnormal	1					26	NA	NA
2321		ConvKaryo		Tetraploidy	Polyploidy	Abnormal	1					24	26	8
2327		ConvKaryo		Tetraploidy	Polyploidy	Abnormal	1					28	25	6
2343		ConvKaryo		Tetraploidy	Polyploidy	Abnormal	1					26	26	11
2349		ConvKaryo		Tetraploidy	Polyploidy	Abnormal	1					20	24	NA
2361		ConvKaryo		Tetraploidy	Polyploidy	Abnormal	1					45	46	6.5
2383		ConvKaryo		Tetraploidy	Polyploidy	Abnormal	1					24	38	NA
2386		ConvKaryo		Tetraploidy	Polyploidy	Abnormal	1					27	35	6
2387		ConvKaryo		Tetraploidy	Polyploidy	Abnormal	1					40	32	13
2392		ConvKaryo		Tetraploidy	Polyploidy	Abnormal	1					29	28	9
2398		ConvKaryo		Tetraploidy	Polyploidy	Abnormal	1					38	33	8
2433		ConvKaryo		Tetraploidy	Polyploidy	Abnormal	1					19	21	8
2444		ConvKaryo		Tetraploidy	Polyploidy	Abnormal	1					27	25	8
2449		ConvKaryo		Tetraploidy	Polyploidy	Abnormal	1					27	33	NA
2460		ConvKaryo		Tetraploidy	Polyploidy	Abnormal	1					27	27	7
2461		ConvKaryo		Tetraploidy	Polyploidy	Abnormal	1					20	21	7
2479		ConvKaryo		Tetraploidy	Polyploidy	Abnormal	1					26	27	7.5
2480		ConvKaryo		Tetraploidy	Polyploidy	Abnormal	1					18	23	4
2508		ConvKaryo		Tetraploidy	Polyploidy	Abnormal	1					32	NA	6
2528		ConvKaryo		Tetraploidy	Polyploidy	Abnormal	1					26	32	10.5
2533		ConvKaryo		Tetraploidy	Polyploidy	Abnormal	1					21	26	14
2559		ConvKaryo		Tetraploidy	Polyploidy	Abnormal	1					33	41	5
2561		ConvKaryo		Tetraploidy	Polyploidy	Abnormal	1					25	36	8
2565		ConvKaryo		Tetraploidy	Polyploidy	Abnormal	1					37	31	7.5
2588		ConvKaryo		Tetraploidy	Polyploidy	Abnormal	1					34	36	8
2592		ConvKaryo		Tetraploidy	Polyploidy	Abnormal	1					29	29	6
2595		ConvKaryo		Tetraploidy	Polyploidy	Abnormal	1					35	46	12
2597		ConvKaryo		Tetraploidy	Polyploidy	Abnormal	1					34	39	3.5
2604		ConvKaryo		Tetraploidy	Polyploidy	Abnormal	1					25	25	12
2637		ConvKaryo		Tetraploidy	Polyploidy	Abnormal	1					28	30	4.5
2652		ConvKaryo		Tetraploidy	Polyploidy	Abnormal	1					37	37	8
2661		ConvKaryo		Tetraploidy	Polyploidy	Abnormal	1					39	46	9
2812		ConvKaryo		Tetraploidy	Polyploidy	Abnormal	1					24	23	5
2896		ConvKaryo		Tetraploidy	Polyploidy	Abnormal	1					26	NA	NA
2918		ConvKaryo		Tetraploidy	Polyploidy	Abnormal	1					27	31	5
2974		ConvKaryo		Tetraploidy	Polyploidy	Abnormal	1					38	42	7
2976		ConvKaryo		Tetraploidy	Polyploidy	Abnormal	1					38	37	6.5
2977		ConvKaryo		Tetraploidy	Polyploidy	Abnormal	1					31	26	6
3005		ConvKaryo		Tetraploidy	Polyploidy	Abnormal	1					36	40	NA
3006		ConvKaryo		Tetraploidy	Polyploidy	Abnormal	1					23	25	6.1
3011		ConvKaryo		Tetraploidy	Polyploidy	Abnormal	1					25	NA	6.5
3046		ConvKaryo		Tetraploidy	Polyploidy	Abnormal	1					28	26	6.5
3066		ConvKaryo		Tetraploidy	Polyploidy	Abnormal	1					24	26	6
3078		ConvKaryo		Tetraploidy	Polyploidy	Abnormal	1					31	30	8.5
3101		ConvKaryo		Tetraploidy	Polyploidy	Abnormal	1					31	27	9
3279		ConvKaryo		Tetraploidy	Polyploidy	Abnormal	1					30	40	NA
3389		ConvKaryo		Tetraploidy	Polyploidy	Abnormal	1					NA	NA	NA
3449		ConvKaryo		Tetraploidy	Polyploidy	Abnormal	1					34	39	6.5
3599		ConvKaryo		Tetraploidy	Polyploidy	Abnormal	1					30	36	6.1
501		ConvKaryo		Triploidy	Polyploidy	Abnormal	1					19	NA	NA
524		ConvKaryo		Triploidy	Polyploidy	Abnormal	1					27	NA	NA
558		ConvKaryo		Triploidy	Polyploidy	Abnormal	1					19	NA	NA
560		ConvKaryo		Triploidy	Polyploidy	Abnormal	1					17	NA	NA
565		ConvKaryo		Triploidy	Polyploidy	Abnormal	1					21	NA	NA
570		ConvKaryo		Triploidy	Polyploidy	Abnormal	1					37	NA	NA
671		ConvKaryo		Triploidy	Polyploidy	Abnormal	1					21	25	NA
714		ConvKaryo		Triploidy	Polyploidy	Abnormal	1					33	26	NA
718		ConvKaryo		Triploidy	Polyploidy	Abnormal	1					18	21	NA
724		ConvKaryo		Triploidy	Polyploidy	Abnormal	1					38	32	NA
789		ConvKaryo		Triploidy	Polyploidy	Abnormal	1					20	27	NA
805		ConvKaryo		Triploidy	Polyploidy	Abnormal	1					20	21	NA
863		ConvKaryo		Triploidy	Polyploidy	Abnormal	1					26	29	NA
868		ConvKaryo		Triploidy	Polyploidy	Abnormal	1					17	23	NA
875		ConvKaryo		Triploidy	Polyploidy	Abnormal	1					23	32	NA
877		ConvKaryo		Triploidy	Polyploidy	Abnormal	1					21	22	NA
893		ConvKaryo		Triploidy	Polyploidy	Abnormal	1					25	23	NA
911		ConvKaryo		Triploidy	Polyploidy	Abnormal	1					30	34	NA
914		ConvKaryo		Triploidy	Polyploidy	Abnormal	1					21	21	NA
1058		ConvKaryo		Triploidy	Polyploidy	Abnormal	1					22	27	NA
1124		ConvKaryo		Triploidy	Polyploidy	Abnormal	1					19	23	NA
1139		ConvKaryo		Triploidy	Polyploidy	Abnormal	1					19	21	NA
1150		ConvKaryo		Triploidy	Polyploidy	Abnormal	1					22	32	NA
1177		ConvKaryo		Triploidy	Polyploidy	Abnormal	1					27	27	NA
1194		ConvKaryo		Triploidy	Polyploidy	Abnormal	1					21	NA	NA
1200		ConvKaryo		Triploidy	Polyploidy	Abnormal	1					21	24	NA
1218		ConvKaryo		Triploidy	Polyploidy	Abnormal	1					24	23	NA
1226		ConvKaryo		Triploidy	Polyploidy	Abnormal	1					27	27	NA
1227		ConvKaryo		Triploidy	Polyploidy	Abnormal	1					19	22	NA
1302		ConvKaryo		Triploidy	Polyploidy	Abnormal	1					22	27	7
1319		ConvKaryo		Triploidy	Polyploidy	Abnormal	1					20	NA	8
1364		ConvKaryo		Triploidy	Polyploidy	Abnormal	1					24	23	8
1413		ConvKaryo		Triploidy	Polyploidy	Abnormal	1					22	28	12
1435		ConvKaryo		Triploidy	Polyploidy	Abnormal	1					20	24	9
1437		ConvKaryo		Triploidy	Polyploidy	Abnormal	1					25	NA	9
1451		ConvKaryo		Triploidy	Polyploidy	Abnormal	1					24	23	NA
1452		ConvKaryo		Triploidy	Polyploidy	Abnormal	1					23	29	NA
1454		ConvKaryo		Triploidy	Polyploidy	Abnormal	1					20	43	NA
1529		ConvKaryo		Triploidy	Polyploidy	Abnormal	1					27	33	10.5
1559		ConvKaryo		Triploidy	Polyploidy	Abnormal	1					26	50	7
1565		ConvKaryo		Triploidy	Polyploidy	Abnormal	1					31	35	6
1574		ConvKaryo		Triploidy	Polyploidy	Abnormal	1					28	30	9
1591		ConvKaryo		Triploidy	Polyploidy	Abnormal	1					20	19	7
1618		ConvKaryo		Triploidy	Polyploidy	Abnormal	1					20	33	12.5
1635		ConvKaryo		Triploidy	Polyploidy	Abnormal	1					20	NA	8
1643		ConvKaryo		Triploidy	Polyploidy	Abnormal	1					24	24	8
1665		ConvKaryo		Triploidy	Polyploidy	Abnormal	1					25	24	10
1712		ConvKaryo		Triploidy	Polyploidy	Abnormal	1					21	21	4.5
1721		ConvKaryo		Triploidy	Polyploidy	Abnormal	1					25	28	15
1742		ConvKaryo		Triploidy	Polyploidy	Abnormal	1					24	26	8.5
1746		ConvKaryo		Triploidy	Polyploidy	Abnormal	1					38	NA	4.5
1767		ConvKaryo		Triploidy	Polyploidy	Abnormal	1					21	NA	8
1782		ConvKaryo		Triploidy	Polyploidy	Abnormal	1					29	35	8.5
1837		ConvKaryo		Triploidy	Polyploidy	Abnormal	1					29	43	4
1850		ConvKaryo		Triploidy	Polyploidy	Abnormal	1					40	37	8
1851		ConvKaryo		Triploidy	Polyploidy	Abnormal	1					28	27	6
1857		ConvKaryo		Triploidy	Polyploidy	Abnormal	1					26	26	8
1897		ConvKaryo		Triploidy	Polyploidy	Abnormal	1					18	NA	8
1928		ConvKaryo		Triploidy	Polyploidy	Abnormal	1					22	NA	6
1930		ConvKaryo		Triploidy	Polyploidy	Abnormal	1					27	36	NA
1956		ConvKaryo		Triploidy	Polyploidy	Abnormal	1					29	34	7
2000		ConvKaryo		Triploidy	Polyploidy	Abnormal	1					24	33	4
2014		ConvKaryo		Triploidy	Polyploidy	Abnormal	1					25	26	8
2030		ConvKaryo		Triploidy	Polyploidy	Abnormal	1					23	35	7
2032		ConvKaryo		Triploidy	Polyploidy	Abnormal	1					25	27	7.5
2065		ConvKaryo		Triploidy	Polyploidy	Abnormal	1					23	23	8
2068		ConvKaryo		Triploidy	Polyploidy	Abnormal	1					26	26	NA
2071		ConvKaryo		Triploidy	Polyploidy	Abnormal	1					20	22	7
2115		ConvKaryo		Triploidy	Polyploidy	Abnormal	1					21	21	6
2120		ConvKaryo		Triploidy	Polyploidy	Abnormal	1					22	23	6
2138		ConvKaryo		Triploidy	Polyploidy	Abnormal	1					28	28	11
2141		ConvKaryo		Triploidy	Polyploidy	Abnormal	1					28	29	15
2157		ConvKaryo		Triploidy	Polyploidy	Abnormal	1					29	35	6.5
2158		ConvKaryo		Triploidy	Polyploidy	Abnormal	1					29	44	7.5
2191		ConvKaryo		Triploidy	Polyploidy	Abnormal	1					28	34	7
2202		ConvKaryo		Triploidy	Polyploidy	Abnormal	1					39	35	11.5
2212		ConvKaryo		Triploidy	Polyploidy	Abnormal	1					23	25	8.5
2240		ConvKaryo		Triploidy	Polyploidy	Abnormal	1					23	33	9
2242		ConvKaryo		Triploidy	Polyploidy	Abnormal	1					26	34	9.5
2243		ConvKaryo		Triploidy	Polyploidy	Abnormal	1					25	26	5.5
2244		ConvKaryo		Triploidy	Polyploidy	Abnormal	1					31	36	7
2441		ConvKaryo		Triploidy	Polyploidy	Abnormal	1					38	42	6
2477		ConvKaryo		Triploidy	Polyploidy	Abnormal	1					27	45	12
2535		ConvKaryo		Triploidy	Polyploidy	Abnormal	1					32	31	9
2539		ConvKaryo		Triploidy	Polyploidy	Abnormal	1					26	29	12.5
2567		ConvKaryo		Triploidy	Polyploidy	Abnormal	1					26	35	9
2596		ConvKaryo		Triploidy	Polyploidy	Abnormal	1					20	28	8
2630		ConvKaryo		Triploidy	Polyploidy	Abnormal	1					37	30	6.5
2873		ConvKaryo		Triploidy	Polyploidy	Abnormal	1					23	28	13.5
2915		ConvKaryo		Triploidy	Polyploidy	Abnormal	1					22	31	8.2
2919		ConvKaryo		Triploidy	Polyploidy	Abnormal	1					27	29	8
2922		ConvKaryo		Triploidy	Polyploidy	Abnormal	1					26	26	5
2947		ConvKaryo		Triploidy	Polyploidy	Abnormal	1					29	29	5
2955		ConvKaryo		Triploidy	Polyploidy	Abnormal	1					36	28	8
2999		ConvKaryo		Triploidy	Polyploidy	Abnormal	1					22	26	12.5
3024		ConvKaryo		Triploidy	Polyploidy	Abnormal	1					28	29	8
3058		ConvKaryo		Triploidy	Polyploidy	Abnormal	1					26	24	6.6
3068		ConvKaryo		Triploidy	Polyploidy	Abnormal	1					38	38	NA
3090		ConvKaryo		Triploidy	Polyploidy	Abnormal	1					29	29	5
3094		ConvKaryo		Triploidy	Polyploidy	Abnormal	1					23	33	8
3115		ConvKaryo		Triploidy	Polyploidy	Abnormal	1					22	26	7
3132		ConvKaryo		Triploidy	Polyploidy	Abnormal	1					34	34	6
3141		ConvKaryo		Triploidy	Polyploidy	Abnormal	1					26	30	6
3158		ConvKaryo		Triploidy	Polyploidy	Abnormal	1					26	27	11.6
3186		ConvKaryo		Triploidy	Polyploidy	Abnormal	1					25	24	9
3187		ConvKaryo		Triploidy	Polyploidy	Abnormal	1					27	28	4.5
3188		ConvKaryo		Triploidy	Polyploidy	Abnormal	1					40	39	6.5
3215		ConvKaryo		Triploidy	Polyploidy	Abnormal	1					28	32	5
3216		ConvKaryo		Triploidy	Polyploidy	Abnormal	1					27	NA	9
3224		ConvKaryo		Triploidy	Polyploidy	Abnormal	1					33	28	9
3235		ConvKaryo		Triploidy	Polyploidy	Abnormal	1					35	35	13.2
3243		ConvKaryo		Triploidy	Polyploidy	Abnormal	1					29	30	8.5
3245		ConvKaryo		Triploidy	Polyploidy	Abnormal	1					27	28	10.5
3246		ConvKaryo		Triploidy	Polyploidy	Abnormal	1					29	28	8.5
3247		ConvKaryo		Triploidy	Polyploidy	Abnormal	1					27	23	11
3321		ConvKaryo		Triploidy	Polyploidy	Abnormal	1					29	29	6
3322		ConvKaryo		Triploidy	Polyploidy	Abnormal	1					40	40	13.5
3329		ConvKaryo		Triploidy	Polyploidy	Abnormal	1					25	27	8
3374		ConvKaryo		Triploidy	Polyploidy	Abnormal	1					29	26	7.5
3410		ConvKaryo		Triploidy	Polyploidy	Abnormal	1					27	28	10.5
3437		ConvKaryo		Triploidy	Polyploidy	Abnormal	1					32	35	8
3455		ConvKaryo		Triploidy	Polyploidy	Abnormal	1					27	27	7
3464		ConvKaryo		Triploidy	Polyploidy	Abnormal	1					29	29	9
3489		ConvKaryo		Triploidy	Polyploidy	Abnormal	1					30	32	9.1
3502		ConvKaryo		Triploidy	Polyploidy	Abnormal	1					27	29	8.5
3510		ConvKaryo		Triploidy	Polyploidy	Abnormal	1					32	30	8.5
3521		ConvKaryo		Triploidy	Polyploidy	Abnormal	1					34	34	7.5
3526		ConvKaryo		Triploidy	Polyploidy	Abnormal	1					28	36	10
3569		ConvKaryo		Triploidy	Polyploidy	Abnormal	1					25	30	8.5
3598		ConvKaryo		Triploidy	Polyploidy	Abnormal	1					38	35	12.5
3612		ConvKaryo		Triploidy	Polyploidy	Abnormal	1					29	36	8.5
3620		ConvKaryo		Triploidy	Polyploidy	Abnormal	1					33	40	NA
3624		ConvKaryo		Triploidy	Polyploidy	Abnormal	1					31	38	8
3689		ConvKaryo		Triploidy	Polyploidy	Abnormal	1					27	27	6.5
3730		ConvKaryo		Triploidy	Polyploidy	Abnormal	1					27	29	8.5
16		ConvKaryo		46,XX	Normal	Normal	0					33	NA	NA
20		ConvKaryo		46,XX	Normal	Normal	0					31	NA	NA
35		ConvKaryo		46,XX	Normal	Normal	0					25	NA	NA
66		ConvKaryo		46,XX	Normal	Normal	0					29	NA	NA
75		ConvKaryo		46,XX	Normal	Normal	0					36	NA	NA
96		ConvKaryo		46,XX	Normal	Normal	0					NA	NA	NA
112		ConvKaryo		46,XX	Normal	Normal	0					NA	NA	NA
125		ConvKaryo		46,XX	Normal	Normal	0					24	NA	NA
142		ConvKaryo		46,XX	Normal	Normal	0					NA	NA	NA
173		ConvKaryo		46,XX	Normal	Normal	0					34	NA	NA
177		ConvKaryo		46,XX	Normal	Normal	0					28	NA	NA
182		ConvKaryo		46,XX	Normal	Normal	0					28	NA	NA
185		ConvKaryo		46,XX	Normal	Normal	0					24	NA	NA
189		ConvKaryo		46,XX	Normal	Normal	0					24	NA	NA
202		ConvKaryo		46,XX	Normal	Normal	0					20	NA	NA
211		ConvKaryo		46,XX	Normal	Normal	0					21	NA	NA
216		ConvKaryo		46,XX	Normal	Normal	0					22	NA	NA
218		ConvKaryo		46,XX	Normal	Normal	0					NA	NA	NA
260		ConvKaryo		46,XX	Normal	Normal	0					24	NA	NA
278		ConvKaryo		46,XX	Normal	Normal	0					22	NA	NA
283		ConvKaryo		46,XX	Normal	Normal	0					24	NA	NA
294		ConvKaryo		46,XX	Normal	Normal	0					26	NA	NA
297		ConvKaryo		46,XX	Normal	Normal	0					28	NA	NA
305		ConvKaryo		46,XX	Normal	Normal	0					23	NA	NA
308		ConvKaryo		46,XX	Normal	Normal	0					28	NA	NA
313		ConvKaryo		46,XX	Normal	Normal	0					26	NA	NA
317		ConvKaryo		46,XX	Normal	Normal	0					21	NA	NA
318		ConvKaryo		46,XX	Normal	Normal	0					19	NA	NA
321		ConvKaryo		46,XX	Normal	Normal	0					21	NA	NA
322		ConvKaryo		46,XX	Normal	Normal	0					24	NA	NA
327		ConvKaryo		46,XX	Normal	Normal	0					26	NA	NA
338		ConvKaryo		46,XX	Normal	Normal	0					34	NA	NA
350		ConvKaryo		46,XX	Normal	Normal	0					21	NA	NA
354		ConvKaryo		46,XX	Normal	Normal	0					33	NA	NA
367		ConvKaryo		46,XX	Normal	Normal	0					30	NA	NA
374		ConvKaryo		46,XX	Normal	Normal	0					22	NA	NA
380		ConvKaryo		46,XX	Normal	Normal	0					34	NA	NA
392		ConvKaryo		46,XX	Normal	Normal	0					32	NA	NA
394		ConvKaryo		46,XX	Normal	Normal	0					30	NA	NA
397		ConvKaryo		46,XX	Normal	Normal	0					23	NA	NA
406		ConvKaryo		46,XX	Normal	Normal	0					28	NA	NA
408		ConvKaryo		46,XX	Normal	Normal	0					30	NA	NA
422		ConvKaryo		46,XX	Normal	Normal	0					19	NA	NA
436		ConvKaryo		46,XX	Normal	Normal	0					22	NA	NA
444		ConvKaryo		46,XX	Normal	Normal	0					28	NA	NA
446		ConvKaryo		46,XX	Normal	Normal	0					18	NA	NA
449		ConvKaryo		46,XX	Normal	Normal	0					20	NA	NA
458		ConvKaryo		46,XX	Normal	Normal	0					21	NA	NA
462		ConvKaryo		46,XX	Normal	Normal	0					22	NA	NA
468		ConvKaryo		46,XX	Normal	Normal	0					23	NA	NA
469		ConvKaryo		46,XX	Normal	Normal	0					19	NA	NA
483		ConvKaryo		46,XX	Normal	Normal	0					31	NA	NA
486		ConvKaryo		46,XX	Normal	Normal	0					17	NA	NA
488		ConvKaryo		46,XX	Normal	Normal	0					23	NA	NA
490		ConvKaryo		46,XX	Normal	Normal	0					29	NA	NA
492		ConvKaryo		46,XX	Normal	Normal	0					30	NA	NA
499		ConvKaryo		46,XX	Normal	Normal	0					20	NA	NA
502		ConvKaryo		46,XX	Normal	Normal	0					20	NA	NA
508		ConvKaryo		46,XX	Normal	Normal	0					30	NA	NA
516		ConvKaryo		46,XX	Normal	Normal	0					20	NA	NA
517		ConvKaryo		46,XX	Normal	Normal	0					23	NA	NA
521		ConvKaryo		46,XX	Normal	Normal	0					31	NA	NA
525		ConvKaryo		46,XX	Normal	Normal	0					22	NA	NA
526		ConvKaryo		46,XX	Normal	Normal	0					27	NA	NA
530		ConvKaryo		46,XX	Normal	Normal	0					35	NA	NA
534		ConvKaryo		46,XX	Normal	Normal	0					35	NA	NA
538		ConvKaryo		46,XX	Normal	Normal	0					21	NA	NA
543		ConvKaryo		46,XX	Normal	Normal	0					17	NA	NA
547		ConvKaryo		46,XX	Normal	Normal	0					24	NA	NA
548		ConvKaryo		46,XX	Normal	Normal	0					20	NA	NA
563		ConvKaryo		46,XX	Normal	Normal	0					21	NA	NA
564		ConvKaryo		46,XX	Normal	Normal	0					26	NA	NA
569		ConvKaryo		46,XX	Normal	Normal	0					22	NA	NA
571		ConvKaryo		46,XX	Normal	Normal	0					20	NA	NA
572		ConvKaryo		46,XX	Normal	Normal	0					34	NA	NA
574		ConvKaryo		46,XX	Normal	Normal	0					20	NA	NA
575		ConvKaryo		46,XX	Normal	Normal	0					31	36	NA
580		ConvKaryo		46,XX	Normal	Normal	0					31	33	NA
582		ConvKaryo		46,XX	Normal	Normal	0					23	NA	NA
589		ConvKaryo		46,XX	Normal	Normal	0					30	31	NA
590		ConvKaryo		46,XX	Normal	Normal	0					35	36	NA
591		ConvKaryo		46,XX	Normal	Normal	0					29	25	NA
601		ConvKaryo		46,XX	Normal	Normal	0					27	NA	NA
608		ConvKaryo		46,XX	Normal	Normal	0					21	NA	NA
609		ConvKaryo		46,XX	Normal	Normal	0					38	NA	NA
610		ConvKaryo		46,XX	Normal	Normal	0					23	27	NA
669		ConvKaryo		46,XX	Normal	Normal	0					28	26	NA
676		ConvKaryo		46,XX	Normal	Normal	0					20	21	NA
691		ConvKaryo		46,XX	Normal	Normal	0					20	21	NA
693		ConvKaryo		46,XX	Normal	Normal	0					31	NA	NA
694		ConvKaryo		46,XX	Normal	Normal	0					28	NA	NA
697		ConvKaryo		46,XX	Normal	Normal	0					22	NA	NA
701		ConvKaryo		46,XX	Normal	Normal	0					33	NA	NA
703		ConvKaryo		46,XX	Normal	Normal	0					20	NA	NA
704		ConvKaryo		46,XX	Normal	Normal	0					20	26	NA
707		ConvKaryo		46,XX	Normal	Normal	0					18	NA	NA
710		ConvKaryo		46,XX	Normal	Normal	0					21	21	5
712		ConvKaryo		46,XX	Normal	Normal	0					21	34	NA
729		ConvKaryo		46,XX	Normal	Normal	0					25	NA	NA
741		ConvKaryo		46,XX	Normal	Normal	0					21	24	NA
743		ConvKaryo		46,XX	Normal	Normal	0					31	NA	NA
747		ConvKaryo		46,XX	Normal	Normal	0					28	31	NA
750		ConvKaryo		46,XX	Normal	Normal	0					21	25	NA
768		ConvKaryo		46,XX	Normal	Normal	0					27	NA	NA
774		ConvKaryo		46,XX	Normal	Normal	0					19	30	NA
784		ConvKaryo		46,XX	Normal	Normal	0					22	30	NA
786		ConvKaryo		46,XX	Normal	Normal	0					30	26	NA
791		ConvKaryo		46,XX	Normal	Normal	0					26	NA	NA
797		ConvKaryo		46,XX	Normal	Normal	0					29	31	NA
818		ConvKaryo		46,XX	Normal	Normal	0					24	27	NA
819		ConvKaryo		46,XX	Normal	Normal	0					25	34	NA
823		ConvKaryo		46,XX	Normal	Normal	0					56	51	NA
830		ConvKaryo		46,XX	Normal	Normal	0					21	27	NA
833		ConvKaryo		46,XX	Normal	Normal	0					18	20	NA
834		ConvKaryo		46,XX	Normal	Normal	0					20	21	NA
838		ConvKaryo		46,XX	Normal	Normal	0					29	32	NA
855		ConvKaryo		46,XX	Normal	Normal	0					21	NA	NA
857		ConvKaryo		46,XX	Normal	Normal	0					23	29	NA
860		ConvKaryo		46,XX	Normal	Normal	0					22	23	NA
864		ConvKaryo		46,XX	Normal	Normal	0					25	24	NA
865		ConvKaryo		46,XX	Normal	Normal	0					38	39	NA
872		ConvKaryo		46,XX	Normal	Normal	0					25	27	NA
879		ConvKaryo		46,XX	Normal	Normal	0					24	29	NA
882		ConvKaryo		46,XX	Normal	Normal	0					35	NA	NA
904		ConvKaryo		46,XX	Normal	Normal	0					24	27	NA
913		ConvKaryo		46,XX	Normal	Normal	0					28	27	NA
920		ConvKaryo		46,XX	Normal	Normal	0					23	28	NA
923		ConvKaryo		46,XX	Normal	Normal	0					28	32	NA
924		ConvKaryo		46,XX	Normal	Normal	0					29	25	NA
929		ConvKaryo		46,XX	Normal	Normal	0					19	23	NA
930		ConvKaryo		46,XX	Normal	Normal	0					24	23	NA
931		ConvKaryo		46,XX	Normal	Normal	0					21	24	NA
934		ConvKaryo		46,XX	Normal	Normal	0					25	25	12
935		ConvKaryo		46,XX	Normal	Normal	0					35	32	NA
936		ConvKaryo		46,XX	Normal	Normal	0					22	27	NA
942		ConvKaryo		46,XX	Normal	Normal	0					24	26	NA
958		ConvKaryo		46,XX	Normal	Normal	0					26	NA	NA
969		ConvKaryo		46,XX	Normal	Normal	0					21	23	NA
982		ConvKaryo		46,XX	Normal	Normal	0					20	NA	NA
988		ConvKaryo		46,XX	Normal	Normal	0					29	34	NA
998		ConvKaryo		46,XX	Normal	Normal	0					35	NA	NA
1004		ConvKaryo		46,XX	Normal	Normal	0					28	32	NA
1025		ConvKaryo		46,XX	Normal	Normal	0					NA	NA	NA
1040		ConvKaryo		46,XX	Normal	Normal	0					26	NA	6.5
1044		ConvKaryo		46,XX	Normal	Normal	0					34	38	NA
1049		ConvKaryo		46,XX	Normal	Normal	0					19	19	NA
1064		ConvKaryo		46,XX	Normal	Normal	0					17	21	5
1070		ConvKaryo		46,XX	Normal	Normal	0					23	26	NA
1072		ConvKaryo		46,XX	Normal	Normal	0					24	NA	NA
1087		ConvKaryo		46,XX	Normal	Normal	0					27	34	NA
1093		ConvKaryo		46,XX	Normal	Normal	0					23	NA	NA
1105		ConvKaryo		46,XX	Normal	Normal	0					22	27	NA
1107		ConvKaryo		46,XX	Normal	Normal	0					21	NA	NA
1145		ConvKaryo		46,XX	Normal	Normal	0					17	22	NA
1147		ConvKaryo		46,XX	Normal	Normal	0					35	36	NA
1160		ConvKaryo		46,XX	Normal	Normal	0					17	30	NA
1164		ConvKaryo		46,XX	Normal	Normal	0					27	27	NA
1170		ConvKaryo		46,XX	Normal	Normal	0					24	27	NA
1171		ConvKaryo		46,XX	Normal	Normal	0					32	30	NA
1222		ConvKaryo		46,XX	Normal	Normal	0					24	24	NA
1228		ConvKaryo		46,XX	Normal	Normal	0					20	20	NA
1249		ConvKaryo		46,XX	Normal	Normal	0					24	NA	NA
1279		ConvKaryo		46,XX	Normal	Normal	0					39	NA	NA
1289		ConvKaryo		46,XX	Normal	Normal	0					18	23	NA
1338		ConvKaryo		46,XX	Normal	Normal	0					21	22	NA
1347		ConvKaryo		46,XX	Normal	Normal	0					20	NA	NA
1368		ConvKaryo		46,XX	Normal	Normal	0					25	25	6.5
1389		ConvKaryo		46,XX	Normal	Normal	0					28	27	9.5
1405		ConvKaryo		46,XX	Normal	Normal	0					27	NA	NA
1430		ConvKaryo		46,XX	Normal	Normal	0					39	NA	NA
1439		ConvKaryo		46,XX	Normal	Normal	0					29	NA	NA
1440		ConvKaryo		46,XX	Normal	Normal	0					24	19	NA
1442		ConvKaryo		46,XX	Normal	Normal	0					25	31	5
1446		ConvKaryo		46,XX	Normal	Normal	0					30	32	NA
1458		ConvKaryo		46,XX	Normal	Normal	0					23	35	NA
1459		ConvKaryo		46,XX	Normal	Normal	0					26	29	5
1466		ConvKaryo		46,XX	Normal	Normal	0					23	24	6
1475		ConvKaryo		46,XX	Normal	Normal	0					21	22	8.5
1476		ConvKaryo		46,XX	Normal	Normal	0					20	22	8
1481		ConvKaryo		46,XX	Normal	Normal	0					22	24	NA
1482		ConvKaryo		46,XX	Normal	Normal	0					21	25	NA
1483		ConvKaryo		46,XX	Normal	Normal	0					33	34	NA
1484		ConvKaryo		46,XX	Normal	Normal	0					38	36	6.5
1492		ConvKaryo		46,XX	Normal	Normal	0					23	NA	8
1516		ConvKaryo		46,XX	Normal	Normal	0					34	NA	NA
1541		ConvKaryo		46,XX	Normal	Normal	0					29	34	9
1552		ConvKaryo		46,XX	Normal	Normal	0					22	NA	NA
1572		ConvKaryo		46,XX	Normal	Normal	0					32	33	7.5
1583		ConvKaryo		46,XX	Normal	Normal	0					29	NA	6.5
1587		ConvKaryo		46,XX	Normal	Normal	0					25	33	5.5
1601		ConvKaryo		46,XX	Normal	Normal	0					21	27	6
1637		ConvKaryo		46,XX	Normal	Normal	0					21	23	9.5
1640		ConvKaryo		46,XX	Normal	Normal	0					26	32	8.5
1646		ConvKaryo		46,XX	Normal	Normal	0					23	28	7
1655		ConvKaryo		46,XX	Normal	Normal	0					18	22	7.5
1657		ConvKaryo		46,XX	Normal	Normal	0					18	20	9
1658		ConvKaryo		46,XX	Normal	Normal	0					43	43	5.5
1659		ConvKaryo		46,XX	Normal	Normal	0					30	35	4
1662		ConvKaryo		46,XX	Normal	Normal	0					24	26	8
1663		ConvKaryo		46,XX	Normal	Normal	0					19	23	7.5
1672		ConvKaryo		46,XX	Normal	Normal	0					29	29	9.5
1677		ConvKaryo		46,XX	Normal	Normal	0					17	NA	7
1679		ConvKaryo		46,XX	Normal	Normal	0					29	33	NA
1684		ConvKaryo		46,XX	Normal	Normal	0					30	37	6.5
1707		ConvKaryo		46,XX	Normal	Normal	0					28	37	8
1735		ConvKaryo		46,XX	Normal	Normal	0					33	35	9.5
1736		ConvKaryo		46,XX	Normal	Normal	0					31	30	NA
1748		ConvKaryo		46,XX	Normal	Normal	0					23	29	8.5
1750		ConvKaryo		46,XX	Normal	Normal	0					23	24	5.5
1752		ConvKaryo		46,XX	Normal	Normal	0					28	33	7
1758		ConvKaryo		46,XX	Normal	Normal	0					18	27	NA
1761		ConvKaryo		46,XX	Normal	Normal	0					25	38	7
1762		ConvKaryo		46,XX	Normal	Normal	0					24	21	6
1768		ConvKaryo		46,XX	Normal	Normal	0					18	22	8
1773		ConvKaryo		46,XX	Normal	Normal	0					38	NA	NA
1774		ConvKaryo		46,XX	Normal	Normal	0					30	28	6
1776		ConvKaryo		46,XX	Normal	Normal	0					20	NA	11
1780		ConvKaryo		46,XX	Normal	Normal	0					29	29	5
1786		ConvKaryo		46,XX	Normal	Normal	0					22	23	5.5
1792		ConvKaryo		46,XX	Normal	Normal	0					25	27	4.5
1794		ConvKaryo		46,XX	Normal	Normal	0					31	35	3
1795		ConvKaryo		46,XX	Normal	Normal	0					25	25	8
1802		ConvKaryo		46,XX	Normal	Normal	0					27	30	7
1806		ConvKaryo		46,XX	Normal	Normal	0					26	26	7.5
1807		ConvKaryo		46,XX	Normal	Normal	0					26	32	6
1816		ConvKaryo		46,XX	Normal	Normal	0					33	37	11
1820		ConvKaryo		46,XX	Normal	Normal	0					31	NA	8.5
1826		ConvKaryo		46,XX	Normal	Normal	0					21	NA	7
1834		ConvKaryo		46,XX	Normal	Normal	0					27	NA	NA
1861		ConvKaryo		46,XX	Normal	Normal	0					25	30	6
1884		ConvKaryo		46,XX	Normal	Normal	0					31	NA	NA
1895		ConvKaryo		46,XX	Normal	Normal	0					22	23	8
1906		ConvKaryo		46,XX	Normal	Normal	0					26	30	7.5
1924		ConvKaryo		46,XX	Normal	Normal	0					35	37	5
1936		ConvKaryo		46,XX	Normal	Normal	0					25	29	7
1943		ConvKaryo		46,XX	Normal	Normal	0					31	44	7
1951		ConvKaryo		46,XX	Normal	Normal	0					19	23	5
1957		ConvKaryo		46,XX	Normal	Normal	0					22	26	6.5
1971		ConvKaryo		46,XX	Normal	Normal	0					24	28	NA
1985		ConvKaryo		46,XX	Normal	Normal	0					20	19	6.5
1986		ConvKaryo		46,XX	Normal	Normal	0					NA	NA	NA
1987		ConvKaryo		46,XX	Normal	Normal	0					36	35	4.5
1988		ConvKaryo		46,XX	Normal	Normal	0					22	22	NA
1992		ConvKaryo		46,XX	Normal	Normal	0					27	NA	NA
1994		ConvKaryo		46,XX	Normal	Normal	0					31	21	6.5
1997		ConvKaryo		46,XX	Normal	Normal	0					21	22	5.5
2011		ConvKaryo		46,XX	Normal	Normal	0					27	NA	10
2016		ConvKaryo		46,XX	Normal	Normal	0					23	20	NA
2022		ConvKaryo		46,XX	Normal	Normal	0					25	29	NA
2039		ConvKaryo		46,XX	Normal	Normal	0					22	25	8
2045		ConvKaryo		46,XX	Normal	Normal	0					35	35	11.5
2048		ConvKaryo		46,XX	Normal	Normal	0					29	26	7
2056		ConvKaryo		46,XX	Normal	Normal	0					26	30	7
2069		ConvKaryo		46,XX	Normal	Normal	0					NA	NA	NA
2086		ConvKaryo		46,XX	Normal	Normal	0					21	NA	NA
2091		ConvKaryo		46,XX	Normal	Normal	0					20	21	7.5
2101		ConvKaryo		46,XX	Normal	Normal	0					25	21	5.5
2106		ConvKaryo		46,XX	Normal	Normal	0					21	20	NA
2114		ConvKaryo		46,XX	Normal	Normal	0					25	25	6
2116		ConvKaryo		46,XX	Normal	Normal	0					24	24	7.5
2117		ConvKaryo		46,XX	Normal	Normal	0					24	31	6.5
2133		ConvKaryo		46,XX	Normal	Normal	0					24	33	5.5
2156		ConvKaryo		46,XX	Normal	Normal	0					23	25	5
2161		ConvKaryo		46,XX	Normal	Normal	0					31	25	9.5
2195		ConvKaryo		46,XX	Normal	Normal	0					26	27	10.5
2200		ConvKaryo		46,XX	Normal	Normal	0					39	46	9
2204		ConvKaryo		46,XX	Normal	Normal	0					32	32	NA
2211		ConvKaryo		46,XX	Normal	Normal	0					23	24	8
2249		ConvKaryo		46,XX	Normal	Normal	0					31	29	8.5
2262		ConvKaryo		46,XX	Normal	Normal	0					24	24	NA
2269		ConvKaryo		46,XX	Normal	Normal	0					29	46	5.5
2279		ConvKaryo		46,XX	Normal	Normal	0					17	19	4.5
2283		ConvKaryo		46,XX	Normal	Normal	0					30	30	6
2284		ConvKaryo		46,XX	Normal	Normal	0					38	38	7
2285		ConvKaryo		46,XX	Normal	Normal	0					26	37	6.5
2356		ConvKaryo		46,XX	Normal	Normal	0					36	37	9
2393		ConvKaryo		46,XX	Normal	Normal	0					28	29	6.5
2430		ConvKaryo		46,XX	Normal	Normal	0					30	31	6.5
2447		ConvKaryo		46,XX	Normal	Normal	0					NA	NA	NA
2476		ConvKaryo		46,XX	Normal	Normal	0					28	35	6
2532		ConvKaryo		46,XX	Normal	Normal	0					24	NA	6
2534		ConvKaryo		46,XX	Normal	Normal	0					38	28	6.5
2543		ConvKaryo		46,XX	Normal	Normal	0					25	28	4.5
2551		ConvKaryo		46,XX	Normal	Normal	0					30	31	6.5
2566		ConvKaryo		46,XX	Normal	Normal	0					37	38	5
2569		ConvKaryo		46,XX	Normal	Normal	0					30	33	8
2576		ConvKaryo		46,XX	Normal	Normal	0					28	30	4.5
2579		ConvKaryo		46,XX	Normal	Normal	0					33	29	10
2581		ConvKaryo		46,XX	Normal	Normal	0					24	26	8.6
2582		ConvKaryo		46,XX	Normal	Normal	0					31	36	7.5
2585		ConvKaryo		46,XX	Normal	Normal	0					28	30	8
2586		ConvKaryo		46,XX	Normal	Normal	0					25	24	9.5
2587		ConvKaryo		46,XX	Normal	Normal	0					31	40	NA
2594		ConvKaryo		46,XX	Normal	Normal	0					39	40	9
2598		ConvKaryo		46,XX	Normal	Normal	0					25	28	5.5
2605		ConvKaryo		46,XX	Normal	Normal	0					30	28	NA
2615		ConvKaryo		46,XX	Normal	Normal	0					32	25	7.5
2624		ConvKaryo		46,XX	Normal	Normal	0					35	NA	8
2632		ConvKaryo		46,XX	Normal	Normal	0					28	32	8
2638		ConvKaryo		46,XX	Normal	Normal	0					23	26	6.5
2645		ConvKaryo		46,XX	Normal	Normal	0					35	25	8
2646		ConvKaryo		46,XX	Normal	Normal	0					26	25	NA
2647		ConvKaryo		46,XX	Normal	Normal	0					27	31	8.5
2671		ConvKaryo		46,XX	Normal	Normal	0					28	27	6
2675		ConvKaryo		46,XX	Normal	Normal	0					36	40	10
2677		ConvKaryo		46,XX	Normal	Normal	0					35	34	6
2679		ConvKaryo		46,XX	Normal	Normal	0					NA	NA	NA
2688		ConvKaryo		46,XX	Normal	Normal	0					24	28	18
2700		ConvKaryo		46,XX	Normal	Normal	0					16	NA	NA
2710		ConvKaryo		46,XX	Normal	Normal	0					32	31	7.6
2736		ConvKaryo		46,XX	Normal	Normal	0					33	30	6
2762		ConvKaryo		46,XX	Normal	Normal	0					36	NA	NA
2783		ConvKaryo		46,XX	Normal	Normal	0					36	28	NA
2801		ConvKaryo		46,XX	Normal	Normal	0					31	32	5.5
2803		ConvKaryo		46,XX	Normal	Normal	0					41	33	6
2807		ConvKaryo		46,XX	Normal	Normal	0					NA	NA	NA
2808		ConvKaryo		46,XX	Normal	Normal	0					39	34	8.5
2815		ConvKaryo		46,XX	Normal	Normal	0					37	40	5.5
2816		ConvKaryo		46,XX	Normal	Normal	0					31	34	6.2
2817		ConvKaryo		46,XX	Normal	Normal	0					29	33	7.5
2820		ConvKaryo		46,XX	Normal	Normal	0					28	28	7
2828		ConvKaryo		46,XX	Normal	Normal	0					27	22	7.5
2830		ConvKaryo		46,XX	Normal	Normal	0					31	NA	9.5
2835		ConvKaryo		46,XX	Normal	Normal	0					29	29	10
2855		ConvKaryo		46,XX	Normal	Normal	0					27	26	5
2874		ConvKaryo		46,XX	Normal	Normal	0					27	NA	NA
2906		ConvKaryo		46,XX	Normal	Normal	0					25	26	8
2909		ConvKaryo		46,XX	Normal	Normal	0					23	39	6
2917		ConvKaryo		46,XX	Normal	Normal	0					25	27	10.5
2921		ConvKaryo		46,XX	Normal	Normal	0					30	33	6.5
2923		ConvKaryo		46,XX	Normal	Normal	0					27	34	5.5
2924		ConvKaryo		46,XX	Normal	Normal	0					34	36	8.5
2925		ConvKaryo		46,XX	Normal	Normal	0					30	30	5
2931		ConvKaryo		46,XX	Normal	Normal	0					35	NA	9
2933		ConvKaryo		46,XX	Normal	Normal	0					34	40	11
2934		ConvKaryo		46,XX	Normal	Normal	0					29	30	6.5
2936		ConvKaryo		46,XX	Normal	Normal	0					NA	NA	NA
2939		ConvKaryo		46,XX	Normal	Normal	0					24	24	8
2946		ConvKaryo		46,XX	Normal	Normal	0					25	23	5.5
2949		ConvKaryo		46,XX	Normal	Normal	0					26	35	8
2953		ConvKaryo		46,XX	Normal	Normal	0					25	NA	5.5
2954		ConvKaryo		46,XX	Normal	Normal	0					21	24	9.5
2956		ConvKaryo		46,XX	Normal	Normal	0					30	33	11.6
2958		ConvKaryo		46,XX	Normal	Normal	0					19	19	10.5
2961		ConvKaryo		46,XX	Normal	Normal	0					40	39	10
2963		ConvKaryo		46,XX	Normal	Normal	0					32	32	6
2965		ConvKaryo		46,XX	Normal	Normal	0					33	28	5.5
2966		ConvKaryo		46,XX	Normal	Normal	0					22	27	5.5
2969		ConvKaryo		46,XX	Normal	Normal	0					35	34	6
2971		ConvKaryo		46,XX	Normal	Normal	0					25	28	12
2975		ConvKaryo		46,XX	Normal	Normal	0					26	26	5
2991		ConvKaryo		46,XX	Normal	Normal	0					25	31	10
2997		ConvKaryo		46,XX	Normal	Normal	0					40	43	5
3000		ConvKaryo		46,XX	Normal	Normal	0					26	27	6
3002		ConvKaryo		46,XX	Normal	Normal	0					24	37	NA
3003		ConvKaryo		46,XX	Normal	Normal	0					29	37	4.8
3012		ConvKaryo		46,XX	Normal	Normal	0					23	35	4.5
3018		ConvKaryo		46,XX	Normal	Normal	0					29	29	6.7
3026		ConvKaryo		46,XX	Normal	Normal	0					30	40	8
3033		ConvKaryo		46,XX	Normal	Normal	0					31	33	13
3035		ConvKaryo		46,XX	Normal	Normal	0					29	33	7
3044		ConvKaryo		46,XX	Normal	Normal	0					29	30	5.8
3056		ConvKaryo		46,XX	Normal	Normal	0					29	29	14
3059		ConvKaryo		46,XX	Normal	Normal	0					23	25	6.5
3060		ConvKaryo		46,XX	Normal	Normal	0					29	32	11.5
3069		ConvKaryo		46,XX	Normal	Normal	0					37	38	6
3071		ConvKaryo		46,XX	Normal	Normal	0					31	44	6.5
3076		ConvKaryo		46,XX	Normal	Normal	0					39	37	8.5
3103		ConvKaryo		46,XX	Normal	Normal	0					32	32	3.5
3125		ConvKaryo		46,XX	Normal	Normal	0					38	39	7
3137		ConvKaryo		46,XX	Normal	Normal	0					NA	NA	NA
3140		ConvKaryo		46,XX	Normal	Normal	0					35	32	9
3145		ConvKaryo		46,XX	Normal	Normal	0					32	32	12
3154		ConvKaryo		46,XX	Normal	Normal	0					40	46	6
3162		ConvKaryo		46,XX	Normal	Normal	0					NA	NA	NA
3192		ConvKaryo		46,XX	Normal	Normal	0					21	23	6
3198		ConvKaryo		46,XX	Normal	Normal	0					33	28	6.5
3208		ConvKaryo		46,XX	Normal	Normal	0					NA	NA	6
3212		ConvKaryo		46,XX	Normal	Normal	0					29	29	8
3219		ConvKaryo		46,XX	Normal	Normal	0					22	28	6.3
3230		ConvKaryo		46,XX	Normal	Normal	0					30	28	9.8
3231		ConvKaryo		46,XX	Normal	Normal	0					27	27	6.5
3236		ConvKaryo		46,XX	Normal	Normal	0					27	27	7
3241		ConvKaryo		46,XX	Normal	Normal	0					31	30	12
3250		ConvKaryo		46,XX	Normal	Normal	0					35	36	8.8
3254		ConvKaryo		46,XX	Normal	Normal	0					37	55	NA
3258		ConvKaryo		46,XX	Normal	Normal	0					28	32	7
3270		ConvKaryo		46,XX	Normal	Normal	0					27	26	6.5
3272		ConvKaryo		46,XX	Normal	Normal	0					28	28	8
3313		ConvKaryo		46,XX	Normal	Normal	0					34	34	8.3
3317		ConvKaryo		46,XX	Normal	Normal	0					36	33	7
3352		ConvKaryo		46,XX	Normal	Normal	0					28	NA	7.5
3359		ConvKaryo		46,XX	Normal	Normal	0					28	32	6.5
3375		ConvKaryo		46,XX	Normal	Normal	0					NA	NA	NA
3377		ConvKaryo		46,XX	Normal	Normal	0					22	19	6.5
3424		ConvKaryo		46,XX	Normal	Normal	0					27	30	NA
3453		ConvKaryo		46,XX	Normal	Normal	0					34	30	6.3
3462		ConvKaryo		46,XX	Normal	Normal	0					33	34	6.2
3467		ConvKaryo		46,XX	Normal	Normal	0					27	27	3.5
3478		ConvKaryo		46,XX	Normal	Normal	0					29	32	5
3484		ConvKaryo		46,XX	Normal	Normal	0					40	40	11.5
3485		ConvKaryo		46,XX	Normal	Normal	0					29	31	5
3499		ConvKaryo		46,XX	Normal	Normal	0					28	25	5.5
3500		ConvKaryo		46,XX	Normal	Normal	0					29	32	4.5
3519		ConvKaryo		46,XX	Normal	Normal	0					27	31	7.5
3527		ConvKaryo		46,XX	Normal	Normal	0					30	31	5.5
3530		ConvKaryo		46,XX	Normal	Normal	0					30	33	6.5
3533		ConvKaryo		46,XX	Normal	Normal	0					25	29	11.5
3534		ConvKaryo		46,XX	Normal	Normal	0					29	40	6.5
3535		ConvKaryo		46,XX	Normal	Normal	0					32	36	9.5
3536		ConvKaryo		46,XX	Normal	Normal	0					35	33	6.1
3537		ConvKaryo		46,XX	Normal	Normal	0					27	27	9.2
3541		ConvKaryo		46,XX	Normal	Normal	0					39	40	6.5
3543		ConvKaryo		46,XX	Normal	Normal	0					23	31	6.5
3548		ConvKaryo		46,XX	Normal	Normal	0					32	32	7.6
3551		ConvKaryo		46,XX	Normal	Normal	0					29	30	6
3558		ConvKaryo		46,XX	Normal	Normal	0					36	45	NA
3559		ConvKaryo		46,XX	Normal	Normal	0					35	34	7.1
3560		ConvKaryo		46,XX	Normal	Normal	0					40	33	8
3561		ConvKaryo		46,XX	Normal	Normal	0					33	39	7.5
3572		ConvKaryo		46,XX	Normal	Normal	0					36	40	14
3575		ConvKaryo		46,XX	Normal	Normal	0					32	29	3
3577		ConvKaryo		46,XX	Normal	Normal	0					34	36	8.4
3586		ConvKaryo		46,XX	Normal	Normal	0					28	32	9
3601		ConvKaryo		46,XX	Normal	Normal	0					35	49	6
3625		ConvKaryo		46,XX	Normal	Normal	0					34	33	8
3638		ConvKaryo		46,XX	Normal	Normal	0					33	32	NA
3651		ConvKaryo		46,XX	Normal	Normal	0					31	34	6.7
3659		ConvKaryo		46,XX	Normal	Normal	0					40	36	6.5
3660		ConvKaryo		46,XX	Normal	Normal	0					28	29	6
3664		ConvKaryo		46,XX	Normal	Normal	0					36	36	5.3
3665		ConvKaryo		46,XX	Normal	Normal	0					41	NA	7.1
3675		ConvKaryo		46,XX	Normal	Normal	0					35	38	6
3679		ConvKaryo		46,XX	Normal	Normal	0					33	33	6.5
3682		ConvKaryo		46,XX	Normal	Normal	0					31	29	4.5
3684		ConvKaryo		46,XX	Normal	Normal	0					33	30	4.5
3687		ConvKaryo		46,XX	Normal	Normal	0					29	30	6
3693		ConvKaryo		46,XX	Normal	Normal	0					33	31	9.2
3731		ConvKaryo		46,XX	Normal	Normal	0					40	50	6
3732		ConvKaryo		46,XX	Normal	Normal	0					38	32	6.3
3738		ConvKaryo		46,XX	Normal	Normal	0					35	30	6
25		ConvKaryo		46,XY	Normal	Normal	0					31	NA	NA
32		ConvKaryo		46,XY	Normal	Normal	0					30	NA	NA
82		ConvKaryo		46,XY	Normal	Normal	0					30	NA	NA
106		ConvKaryo		46,XY	Normal	Normal	0					25	22	NA
114		ConvKaryo		46,XY	Normal	Normal	0					25	NA	NA
118		ConvKaryo		46,XY	Normal	Normal	0					28	NA	NA
124		ConvKaryo		46,XY	Normal	Normal	0					34	NA	NA
140		ConvKaryo		46,XY	Normal	Normal	0					21	NA	NA
147		ConvKaryo		46,XY	Normal	Normal	0					34	NA	NA
149		ConvKaryo		46,XY	Normal	Normal	0					27	NA	NA
150		ConvKaryo		46,XY	Normal	Normal	0					26	NA	NA
167		ConvKaryo		46,XY	Normal	Normal	0					NA	NA	NA
169		ConvKaryo		46,XY	Normal	Normal	0					19	NA	NA
176		ConvKaryo		46,XY	Normal	Normal	0					30	NA	NA
179		ConvKaryo		46,XY	Normal	Normal	0					31	NA	NA
192		ConvKaryo		46,XY	Normal	Normal	0					31	NA	NA
209		ConvKaryo		46,XY	Normal	Normal	0					31	NA	NA
213		ConvKaryo		46,XY	Normal	Normal	0					19	NA	NA
221		ConvKaryo		46,XY	Normal	Normal	0					22	NA	NA
223		ConvKaryo		46,XY	Normal	Normal	0					NA	NA	NA
235		ConvKaryo		46,XY	Normal	Normal	0					39	NA	NA
258		ConvKaryo		46,XY	Normal	Normal	0					19	NA	NA
273		ConvKaryo		46,XY	Normal	Normal	0					32	NA	NA
290		ConvKaryo		46,XY	Normal	Normal	0					21	NA	NA
323		ConvKaryo		46,XY	Normal	Normal	0					22	NA	NA
328		ConvKaryo		46,XY	Normal	Normal	0					21	NA	NA
329		ConvKaryo		46,XY	Normal	Normal	0					31	NA	NA
336		ConvKaryo		46,XY	Normal	Normal	0					25	NA	NA
339		ConvKaryo		46,XY	Normal	Normal	0					30	NA	NA
340		ConvKaryo		46,XY	Normal	Normal	0					22	NA	NA
345		ConvKaryo		46,XY	Normal	Normal	0					24	NA	NA
349		ConvKaryo		46,XY	Normal	Normal	0					25	NA	NA
357		ConvKaryo		46,XY	Normal	Normal	0					24	NA	NA
368		ConvKaryo		46,XY	Normal	Normal	0					25	NA	NA
389		ConvKaryo		46,XY	Normal	Normal	0					27	NA	NA
396		ConvKaryo		46,XY	Normal	Normal	0					25	NA	NA
399		ConvKaryo		46,XY	Normal	Normal	0					30	NA	NA
401		ConvKaryo		46,XY	Normal	Normal	0					19	NA	NA
403		ConvKaryo		46,XY	Normal	Normal	0					27	NA	NA
404		ConvKaryo		46,XY	Normal	Normal	0					23	NA	NA
413		ConvKaryo		46,XY	Normal	Normal	0					24	NA	NA
415		ConvKaryo		46,XY	Normal	Normal	0					26	NA	NA
423		ConvKaryo		46,XY	Normal	Normal	0					18	NA	NA
428		ConvKaryo		46,XY	Normal	Normal	0					26	NA	NA
432		ConvKaryo		46,XY	Normal	Normal	0					38	NA	NA
437		ConvKaryo		46,XY	Normal	Normal	0					20	NA	NA
443		ConvKaryo		46,XY	Normal	Normal	0					27	NA	NA
447		ConvKaryo		46,XY	Normal	Normal	0					28	NA	NA
450		ConvKaryo		46,XY	Normal	Normal	0					20	NA	NA
470		ConvKaryo		46,XY	Normal	Normal	0					25	NA	NA
474		ConvKaryo		46,XY	Normal	Normal	0					18	NA	NA
480		ConvKaryo		46,XY	Normal	Normal	0					28	NA	NA
484		ConvKaryo		46,XY	Normal	Normal	0					20	NA	NA
495		ConvKaryo		46,XY	Normal	Normal	0					24	NA	NA
496		ConvKaryo		46,XY	Normal	Normal	0					24	NA	NA
505		ConvKaryo		46,XY	Normal	Normal	0					29	NA	NA
509		ConvKaryo		46,XY	Normal	Normal	0					22	NA	NA
518		ConvKaryo		46,XY	Normal	Normal	0					37	NA	NA
520		ConvKaryo		46,XY	Normal	Normal	0					28	NA	NA
528		ConvKaryo		46,XY	Normal	Normal	0					25	NA	NA
540		ConvKaryo		46,XY	Normal	Normal	0					31	NA	NA
549		ConvKaryo		46,XY	Normal	Normal	0					22	NA	NA
553		ConvKaryo		46,XY	Normal	Normal	0					25	NA	NA
599		ConvKaryo		46,XY	Normal	Normal	0					24	25	NA
600		ConvKaryo		46,XY	Normal	Normal	0					19	20	NA
606		ConvKaryo		46,XY	Normal	Normal	0					23	26	NA
607		ConvKaryo		46,XY	Normal	Normal	0					23	NA	NA
611		ConvKaryo		46,XY	Normal	Normal	0					27	30	NA
612		ConvKaryo		46,XY	Normal	Normal	0					31	36	NA
666		ConvKaryo		46,XY	Normal	Normal	0					27	24	NA
674		ConvKaryo		46,XY	Normal	Normal	0					32	24	NA
685		ConvKaryo		46,XY	Normal	Normal	0					25	24	NA
690		ConvKaryo		46,XY	Normal	Normal	0					24	NA	NA
696		ConvKaryo		46,XY	Normal	Normal	0					32	30	NA
698		ConvKaryo		46,XY	Normal	Normal	0					18	20	NA
708		ConvKaryo		46,XY	Normal	Normal	0					21	22	NA
709		ConvKaryo		46,XY	Normal	Normal	0					28	29	NA
715		ConvKaryo		46,XY	Normal	Normal	0					22	19	NA
719		ConvKaryo		46,XY	Normal	Normal	0					18	19	NA
730		ConvKaryo		46,XY	Normal	Normal	0					37	38	NA
753		ConvKaryo		46,XY	Normal	Normal	0					21	25	NA
758		ConvKaryo		46,XY	Normal	Normal	0					28	27	NA
769		ConvKaryo		46,XY	Normal	Normal	0					28	NA	NA
787		ConvKaryo		46,XY	Normal	Normal	0					30	32	NA
788		ConvKaryo		46,XY	Normal	Normal	0					19	20	NA
798		ConvKaryo		46,XY	Normal	Normal	0					23	23	NA
812		ConvKaryo		46,XY	Normal	Normal	0					29	46	NA
850		ConvKaryo		46,XY	Normal	Normal	0					35	NA	NA
851		ConvKaryo		46,XY	Normal	Normal	0					22	25	NA
874		ConvKaryo		46,XY	Normal	Normal	0					24	25	NA
895		ConvKaryo		46,XY	Normal	Normal	0					17	NA	NA
901		ConvKaryo		46,XY	Normal	Normal	0					20	27	NA
912		ConvKaryo		46,XY	Normal	Normal	0					NA	NA	NA
959		ConvKaryo		46,XY	Normal	Normal	0					21	24	NA
985		ConvKaryo		46,XY	Normal	Normal	0					22	NA	NA
987		ConvKaryo		46,XY	Normal	Normal	0					32	36	NA
990		ConvKaryo		46,XY	Normal	Normal	0					22	24	NA
1042		ConvKaryo		46,XY	Normal	Normal	0					20	NA	NA
1043		ConvKaryo		46,XY	Normal	Normal	0					29	30	NA
1074		ConvKaryo		46,XY	Normal	Normal	0					20	20	NA
1095		ConvKaryo		46,XY	Normal	Normal	0					26	NA	NA
1112		ConvKaryo		46,XY	Normal	Normal	0					17	NA	NA
1116		ConvKaryo		46,XY	Normal	Normal	0					19	22	NA
1117		ConvKaryo		46,XY	Normal	Normal	0					21	23	NA
1126		ConvKaryo		46,XY	Normal	Normal	0					NA	NA	NA
1140		ConvKaryo		46,XY	Normal	Normal	0					35	38	NA
1165		ConvKaryo		46,XY	Normal	Normal	0					25	NA	NA
1176		ConvKaryo		46,XY	Normal	Normal	0					34	33	NA
1179		ConvKaryo		46,XY	Normal	Normal	0					26	27	NA
1184		ConvKaryo		46,XY	Normal	Normal	0					24	NA	NA
1202		ConvKaryo		46,XY	Normal	Normal	0					34	34	NA
1237		ConvKaryo		46,XY	Normal	Normal	0					34	34	10
1244		ConvKaryo		46,XY	Normal	Normal	0					33	35	NA
1247		ConvKaryo		46,XY	Normal	Normal	0					22	NA	NA
1299		ConvKaryo		46,XY	Normal	Normal	0					18	18	NA
1306		ConvKaryo		46,XY	Normal	Normal	0					19	21	8
1329		ConvKaryo		46,XY	Normal	Normal	0					23	NA	9
1337		ConvKaryo		46,XY	Normal	Normal	0					35	34	NA
1340		ConvKaryo		46,XY	Normal	Normal	0					25	34	NA
1355		ConvKaryo		46,XY	Normal	Normal	0					23	NA	NA
1357		ConvKaryo		46,XY	Normal	Normal	0					25	36	6.5
1358		ConvKaryo		46,XY	Normal	Normal	0					24	26	8.5
1360		ConvKaryo		46,XY	Normal	Normal	0					20	19	8
1371		ConvKaryo		46,XY	Normal	Normal	0					24	31	NA
1380		ConvKaryo		46,XY	Normal	Normal	0					18	18	9.5
1421		ConvKaryo		46,XY	Normal	Normal	0					33	36	NA
1429		ConvKaryo		46,XY	Normal	Normal	0					21	NA	NA
1443		ConvKaryo		46,XY	Normal	Normal	0					18	NA	NA
1457		ConvKaryo		46,XY	Normal	Normal	0					35	NA	6.5
1463		ConvKaryo		46,XY	Normal	Normal	0					21	23	NA
1468		ConvKaryo		46,XY	Normal	Normal	0					20	23	NA
1474		ConvKaryo		46,XY	Normal	Normal	0					35	34	16
1477		ConvKaryo		46,XY	Normal	Normal	0					21	20	8
1480		ConvKaryo		46,XY	Normal	Normal	0					23	27	5.5
1493		ConvKaryo		46,XY	Normal	Normal	0					34	33	9
1501		ConvKaryo		46,XY	Normal	Normal	0					24	NA	NA
1513		ConvKaryo		46,XY	Normal	Normal	0					21	NA	6
1518		ConvKaryo		46,XY	Normal	Normal	0					22	27	8.5
1523		ConvKaryo		46,XY	Normal	Normal	0					23	27	8.5
1533		ConvKaryo		46,XY	Normal	Normal	0					20	24	6
1539		ConvKaryo		46,XY	Normal	Normal	0					35	40	6
1549		ConvKaryo		46,XY	Normal	Normal	0					42	45	8
1579		ConvKaryo		46,XY	Normal	Normal	0					28	NA	NA
1580		ConvKaryo		46,XY	Normal	Normal	0					35	35	10
1590		ConvKaryo		46,XY	Normal	Normal	0					25	28	8.5
1598		ConvKaryo		46,XY	Normal	Normal	0					31	NA	NA
1616		ConvKaryo		46,XY	Normal	Normal	0					31	33	7.5
1653		ConvKaryo		46,XY	Normal	Normal	0					27	NA	6.5
1656		ConvKaryo		46,XY	Normal	Normal	0					24	21	8
1682		ConvKaryo		46,XY	Normal	Normal	0					NA	NA	NA
1685		ConvKaryo		46,XY	Normal	Normal	0					27	26	8.5
1691		ConvKaryo		46,XY	Normal	Normal	0					22	29	6
1720		ConvKaryo		46,XY	Normal	Normal	0					18	23	NA
1733		ConvKaryo		46,XY	Normal	Normal	0					25	NA	6.5
1737		ConvKaryo		46,XY	Normal	Normal	0					34	33	13
1743		ConvKaryo		46,XY	Normal	Normal	0					28	35	9.5
1747		ConvKaryo		46,XY	Normal	Normal	0					22	25	6
1755		ConvKaryo		46,XY	Normal	Normal	0					22	23	7.5
1757		ConvKaryo		46,XY	Normal	Normal	0					24	NA	7.5
1759		ConvKaryo		46,XY	Normal	Normal	0					28	NA	10
1764		ConvKaryo		46,XY	Normal	Normal	0					23	25	7.5
1771		ConvKaryo		46,XY	Normal	Normal	0					21	21	7
1779		ConvKaryo		46,XY	Normal	Normal	0					19	21	6.5
1783		ConvKaryo		46,XY	Normal	Normal	0					27	28	8.5
1789		ConvKaryo		46,XY	Normal	Normal	0					23	30	8.5
1793		ConvKaryo		46,XY	Normal	Normal	0					25	26	6
1817		ConvKaryo		46,XY	Normal	Normal	0					22	NA	9
1831		ConvKaryo		46,XY	Normal	Normal	0					26	28	5
1835		ConvKaryo		46,XY	Normal	Normal	0					24	29	8
1849		ConvKaryo		46,XY	Normal	Normal	0					29	29	6.5
1867		ConvKaryo		46,XY	Normal	Normal	0					19	22	9.5
1882		ConvKaryo		46,XY	Normal	Normal	0					24	NA	9.5
1896		ConvKaryo		46,XY	Normal	Normal	0					26	26	9
1913		ConvKaryo		46,XY	Normal	Normal	0					22	22	5.5
1938		ConvKaryo		46,XY	Normal	Normal	0					18	22	9
1941		ConvKaryo		46,XY	Normal	Normal	0					32	24	9
1945		ConvKaryo		46,XY	Normal	Normal	0					26	27	NA
1949		ConvKaryo		46,XY	Normal	Normal	0					21	23	6
1952		ConvKaryo		46,XY	Normal	Normal	0					30	32	NA
1955		ConvKaryo		46,XY	Normal	Normal	0					NA	NA	NA
1981		ConvKaryo		46,XY	Normal	Normal	0					31	36	6
1984		ConvKaryo		46,XY	Normal	Normal	0					25	26	5.5
2005		ConvKaryo		46,XY	Normal	Normal	0					28	33	10.5
2060		ConvKaryo		46,XY	Normal	Normal	0					34	36	6.5
2125		ConvKaryo		46,XY	Normal	Normal	0					27	29	4.5
2145		ConvKaryo		46,XY	Normal	Normal	0					26	23	8.5
2163		ConvKaryo		46,XY	Normal	Normal	0					19	22	9
2173		ConvKaryo		46,XY	Normal	Normal	0					27	37	9
2174		ConvKaryo		46,XY	Normal	Normal	0					29	29	6
2259		ConvKaryo		46,XY	Normal	Normal	0					23	26	6
2411		ConvKaryo		46,XY	Normal	Normal	0					28	28	5.5
2454		ConvKaryo		46,XY	Normal	Normal	0					26	25	6
2478		ConvKaryo		46,XY	Normal	Normal	0					22	28	5
2523		ConvKaryo		46,XY	Normal	Normal	0					35	31	7
2527		ConvKaryo		46,XY	Normal	Normal	0					39	39	NA
2572		ConvKaryo		46,XY	Normal	Normal	0					27	27	27
2590		ConvKaryo		46,XY	Normal	Normal	0					24	23	NA
2602		ConvKaryo		46,XY	Normal	Normal	0					33	NA	5.5
2606		ConvKaryo		46,XY	Normal	Normal	0					31	43	6
2607		ConvKaryo		46,XY	Normal	Normal	0					26	33	12
2609		ConvKaryo		46,XY	Normal	Normal	0					33	36	6.6
2614		ConvKaryo		46,XY	Normal	Normal	0					NA	NA	3
2649		ConvKaryo		46,XY	Normal	Normal	0					25	30	10
2665		ConvKaryo		46,XY	Normal	Normal	0					NA	NA	NA
2667		ConvKaryo		46,XY	Normal	Normal	0					18	25	4
2685		ConvKaryo		46,XY	Normal	Normal	0					23	28	7.5
2690		ConvKaryo		46,XY	Normal	Normal	0					31	43	5.5
2703		ConvKaryo		46,XY	Normal	Normal	0					22	27	9
2731		ConvKaryo		46,XY	Normal	Normal	0					40	30	8.5
2805		ConvKaryo		46,XY	Normal	Normal	0					23	25	7
2809		ConvKaryo		46,XY	Normal	Normal	0					42	47	7.5
2833		ConvKaryo		46,XY	Normal	Normal	0					26	29	8.5
2842		ConvKaryo		46,XY	Normal	Normal	0					27	26	4
2908		ConvKaryo		46,XY	Normal	Normal	0					28	27	6.5
2913		ConvKaryo		46,XY	Normal	Normal	0					26	46	14
2930		ConvKaryo		46,XY	Normal	Normal	0					28	30	9.5
2938		ConvKaryo		46,XY	Normal	Normal	0					18	NA	NA
2950		ConvKaryo		46,XY	Normal	Normal	0					28	27	4.2
2978		ConvKaryo		46,XY	Normal	Normal	0					34	39	5.5
2995		ConvKaryo		46,XY	Normal	Normal	0					27	NA	6.5
3045		ConvKaryo		46,XY	Normal	Normal	0					26	27	6.5
3051		ConvKaryo		46,XY	Normal	Normal	0					35	35	7
3062		ConvKaryo		46,XY	Normal	Normal	0					33	NA	21
3070		ConvKaryo		46,XY	Normal	Normal	0					30	31	7
3091		ConvKaryo		46,XY	Normal	Normal	0					27	28	9.5
3102		ConvKaryo		46,XY	Normal	Normal	0					37	40	6.5
3106		ConvKaryo		46,XY	Normal	Normal	0					34	30	5
3117		ConvKaryo		46,XY	Normal	Normal	0					28	32	6.5
3121		ConvKaryo		46,XY	Normal	Normal	0					39	31	NA
3127		ConvKaryo		46,XY	Normal	Normal	0					19	25	6.5
3130		ConvKaryo		46,XY	Normal	Normal	0					40	43	5
3131		ConvKaryo		46,XY	Normal	Normal	0					27	27	13
3133		ConvKaryo		46,XY	Normal	Normal	0					30	33	7
3138		ConvKaryo		46,XY	Normal	Normal	0					26	34	6
3147		ConvKaryo		46,XY	Normal	Normal	0					24	23	7.2
3150		ConvKaryo		46,XY	Normal	Normal	0					41	NA	6.3
3155		ConvKaryo		46,XY	Normal	Normal	0					32	30	10
3156		ConvKaryo		46,XY	Normal	Normal	0					27	29	6.1
3159		ConvKaryo		46,XY	Normal	Normal	0					36	57	7.5
3168		ConvKaryo		46,XY	Normal	Normal	0					37	43	9.5
3170		ConvKaryo		46,XY	Normal	Normal	0					29	NA	NA
3173		ConvKaryo		46,XY	Normal	Normal	0					35	34	7.5
3180		ConvKaryo		46,XY	Normal	Normal	0					30	30	5.5
3185		ConvKaryo		46,XY	Normal	Normal	0					28	32	12
3194		ConvKaryo		46,XY	Normal	Normal	0					34	31	6
3200		ConvKaryo		46,XY	Normal	Normal	0					23	26	8.5
3206		ConvKaryo		46,XY	Normal	Normal	0					25	32	5
3207		ConvKaryo		46,XY	Normal	Normal	0					31	32	6.2
3217		ConvKaryo		46,XY	Normal	Normal	0					25	28	5
3220		ConvKaryo		46,XY	Normal	Normal	0					31	31	6.5
3222		ConvKaryo		46,XY	Normal	Normal	0					27	28	8.8
3228		ConvKaryo		46,XY	Normal	Normal	0					28	28	5
3234		ConvKaryo		46,XY	Normal	Normal	0					27	28	8
3237		ConvKaryo		46,XY	Normal	Normal	0					28	29	7.5
3255		ConvKaryo		46,XY	Normal	Normal	0					29	33	16.5
3271		ConvKaryo		46,XY	Normal	Normal	0					35	35	7.5
3275		ConvKaryo		46,XY	Normal	Normal	0					30	31	12.5
3283		ConvKaryo		46,XY	Normal	Normal	0					35	37	4.5
3290		ConvKaryo		46,XY	Normal	Normal	0					25	25	8.5
3292		ConvKaryo		46,XY	Normal	Normal	0					34	33	5.6
3293		ConvKaryo		46,XY	Normal	Normal	0					35	27	7
3301		ConvKaryo		46,XY	Normal	Normal	0					28	28	4.5
3316		ConvKaryo		46,XY	Normal	Normal	0					31	34	5.5
3319		ConvKaryo		46,XY	Normal	Normal	0					29	26	7
3333		ConvKaryo		46,XY	Normal	Normal	0					32	34	7.5
3348		ConvKaryo		46,XY	Normal	Normal	0					28	29	4
3356		ConvKaryo		46,XY	Normal	Normal	0					20	34	9.5
3363		ConvKaryo		46,XY	Normal	Normal	0					38	46	6
3365		ConvKaryo		46,XY	Normal	Normal	0					27	32	7.4
3394		ConvKaryo		46,XY	Normal	Normal	0					30	31	5.5
3402		ConvKaryo		46,XY	Normal	Normal	0					NA	NA	NA
3403		ConvKaryo		46,XY	Normal	Normal	0					30	39	7.5
3408		ConvKaryo		46,XY	Normal	Normal	0					24	30	9.5
3411		ConvKaryo		46,XY	Normal	Normal	0					NA	NA	NA
3417		ConvKaryo		46,XY	Normal	Normal	0					31	27	7
3420		ConvKaryo		46,XY	Normal	Normal	0					25	24	7.5
3423		ConvKaryo		46,XY	Normal	Normal	0					35	35	7
3435		ConvKaryo		46,XY	Normal	Normal	0					33	36	7
3447		ConvKaryo		46,XY	Normal	Normal	0					26	28	7.2
3452		ConvKaryo		46,XY	Normal	Normal	0					23	29	8
3459		ConvKaryo		46,XY	Normal	Normal	0					27	26	7.4
3474		ConvKaryo		46,XY	Normal	Normal	0					26	26	6.1
3490		ConvKaryo		46,XY	Normal	Normal	0					32	31	6.5
3503		ConvKaryo		46,XY	Normal	Normal	0					33	33	6.5
3514		ConvKaryo		46,XY	Normal	Normal	0					23	30	6.5
3524		ConvKaryo		46,XY	Normal	Normal	0					32	NA	7.3
3550		ConvKaryo		46,XY	Normal	Normal	0					33	36	8
3563		ConvKaryo		46,XY	Normal	Normal	0					41	51	10.2
3570		ConvKaryo		46,XY	Normal	Normal	0					31	40	5.8
3580		ConvKaryo		46,XY	Normal	Normal	0					34	43	7.6
3585		ConvKaryo		46,XY	Normal	Normal	0					41	NA	5.5
3589		ConvKaryo		46,XY	Normal	Normal	0					34	29	8.8
3590		ConvKaryo		46,XY	Normal	Normal	0					32	33	6.6
3609		ConvKaryo		46,XY	Normal	Normal	0					29	33	14.5
3610		ConvKaryo		46,XY	Normal	Normal	0					34	33	6.5
3614		ConvKaryo		46,XY	Normal	Normal	0					42	53	7.2
3633		ConvKaryo		46,XY	Normal	Normal	0					34	33	5.5
3639		ConvKaryo		46,XY	Normal	Normal	0					32	NA	7.5
3657		ConvKaryo		46,XY	Normal	Normal	0					41	NA	9
3668		ConvKaryo		46,XY	Normal	Normal	0					46	42	6
3677		ConvKaryo		46,XY	Normal	Normal	0					32	38	11.5
3690		ConvKaryo		46,XY	Normal	Normal	0					36	33	7
3694		ConvKaryo		46,XY	Normal	Normal	0					38	35	NA
3695		ConvKaryo		46,XY	Normal	Normal	0					38	42	8
3698		ConvKaryo		46,XY	Normal	Normal	0					29	33	2.5
3702		ConvKaryo		46,XY	Normal	Normal	0					26	34	6
3709		ConvKaryo		46,XY	Normal	Normal	0					31	NA	4.5
3724		ConvKaryo		46,XY	Normal	Normal	0					32	33	7.3
3725		ConvKaryo		46,XY	Normal	Normal	0					34	NA	10.4
3739		ConvKaryo		46,XY	Normal	Normal	0					31	31	5.5
3718b		ConvKaryo		46,XY	Normal	Normal	0					33	31	6
